# Supplementary material for: Transcriptome-Wide Annotation of m5C RNA Modifications Using Machine Learning
Source: Front Plant Sci. 2018 Apr 18;9:519. doi: 10.3389/fpls.2018.00519 (PMC5915569; doi:10.3389/fpls.2018.00519)
Supplement: Table S3 — Prediction performance of m5C predictors on DatasetIT1 and DatasetIT2. [file Table3.XLSX]

## Sheet: sheet1
Datasets	m5C predictor	Mode	Threshold	Sn	Sp	Pr	Acc	MCC	F1
DatasetIT1	PEA-m5C	VHmode	0.891	0.126582	0.962025	0.769231	0.544304	0.161229	0.217391
		HMode	0.765	0.278481	0.886076	0.709677	0.582278	0.207186	0.4
		NMmode	0.622	0.43038	0.797468	0.68	0.613924	0.244949	0.527132
		LMode	0.484	0.582278	0.734177	0.686567	0.658228	0.320171	0.630137
	iRNAm5C-PseDNC*		0.5	0.43	0.646	0.548	0.538	0.078	0.482
DatasetIT2	PEA-m5C	VHmode	0.891	0.150685	0.972603	0.846154	0.561644	0.216444	0.255814
		HMode	0.765	0.465753	0.917808	0.85	0.691781	0.430007	0.60177
		NMmode	0.622	0.561644	0.876712	0.82	0.719178	0.46188	0.666667
		LMode	0.484	0.643836	0.821918	0.783333	0.732877	0.473319	0.706767
	iRNAm5C-PseDNC*		0.5	0.658	0.671	0.667	0.664	0.329	0.662
