# Supplementary material for: Transcriptome-Wide Annotation of m5C RNA Modifications Using Machine Learning
Source: Front Plant Sci. 2018 Apr 18;9:519. doi: 10.3389/fpls.2018.00519 (PMC5915569; doi:10.3389/fpls.2018.00519)
Supplement: Table S4 — Peak regions used for validating transcriptome-wide candidate m5C modifications predicted by PEA-m5C. [file Table4.XLSX]

## Sheet: m5C peaks
Chromosome	Start	End	Transcript	Transcript Start	Transcript End
1	30411622	30411864	AT1G80940.2	702	944
1	30408448	30409509	AT1G80930.1	260	1321
1	30408448	30409509	AT1G80930.1	260	1321
1	30408448	30409509	AT1G80930.1	260	1321
1	30406880	30407077	AT1G80930.1	2047	2244
1	30408448	30409509	AT1G80930.1	260	1321
1	30408448	30409509	AT1G80930.1	260	1321
1	30397160	30397283	AT1G80890.1	33	156
1	30393372	30393830	AT1G80870.1	1474	1932
1	30360294	30360450	AT1G80790.2	103	259
1	30361772	30362018	AT1G80790.2	1276	1522
1	30324676	30325006	AT1G80680.1	447	777
1	30298776	30298963	AT1G80600.1	1231	1418
1	30285444	30285773	AT1G80550.1	1026	1355
1	30285844	30286002	AT1G80550.1	797	955
1	30258229	30258448	AT1G80480.1	1321	1540
1	30246960	30247197	AT1G80460.1	1614	1851
1	30242186	30242812	AT1G80440.1	735	1361
1	30208726	30209135	AT1G80360.1	1150	1559
1	30208726	30209135	AT1G80360.1	1150	1559
1	30157021	30157291	AT1G80180.1	518	788
1	30139590	30139812	AT1G80120.1	617	839
1	30125521	30125739	AT1G80070.1	5762	5980
1	30127398	30127557	AT1G80070.1	7109	7268
1	30109769	30109876	AT1G80040.2	945	1052
1	30109769	30109876	AT1G80040.2	945	1052
1	30109382	30109483	AT1G80040.1	944	1045
1	30109382	30109483	AT1G80040.1	944	1045
1	30101276	30101755	AT1G80020.1	2145	2624
1	30101815	30102012	AT1G80020.1	1888	2085
1	30101276	30101755	AT1G80020.1	2145	2624
1	30096696	30096807	AT1G80000.4	2133	2244
1	30096696	30096807	AT1G80000.4	2133	2244
1	30093346	30093534	AT1G80000.2	540	728
1	30083501	30083625	AT1G79970.1	937	1061
1	30072737	30072862	AT1G79940.2	1746	1871
1	30072926	30073234	AT1G79940.2	1935	2243
1	30064259	30064384	AT1G79930.1	2316	2441
1	30066016	30066283	AT1G79930.1	1025	1292
1	30059899	30060043	AT1G79920.2	2081	2225
1	30004462	30004731	AT1G79740.4	1788	2057
1	29973740	29973888	AT1G79650.1	614	762
1	29965025	29965144	AT1G79630.5	652	771
1	29927132	29927379	AT1G79560.3	509	756
1	29895813	29896030	AT1G79470.1	798	1015
1	29843487	29844353	AT1G79340.1	638	1504
1	29819537	29820047	AT1G79280.1	5580	6090
1	29804884	29804998	AT1G79245.1	4168	4282
1	29806044	29806326	AT1G79245.1	3026	3308
1	29777122	29777292	AT1G79150.1	488	658
1	29749464	29749587	AT1G79090.2	2694	2817
1	29749464	29749587	AT1G79090.2	2694	2817
1	29742098	29742225	AT1G79060.1	371	498
1	29716769	29716918	AT1G79000.3	5406	5555
1	29716769	29716918	AT1G79000.3	5406	5555
1	29723977	29724089	AT1G79000.3	265	377
1	29723977	29724089	AT1G79000.3	265	377
1	29643006	29643122	AT1G78850.1	414	530
1	29637218	29637485	AT1G78830.1	1289	1556
1	29599780	29599889	AT1G78700.1	432	541
1	29571921	29572116	AT1G78610.1	457	652
1	29517205	29517418	AT1G78450.1	525	738
1	29505182	29505348	AT1G78420.1	408	574
1	29505182	29505348	AT1G78420.1	408	574
1	29486612	29486835	AT1G78380.1	672	895
1	29487630	29487855	AT1G78380.1	153	378
1	29461817	29462042	AT1G78300.1	427	652
1	29454774	29454950	AT1G78280.1	1459	1635
1	29450767	29451135	AT1G78265.1	217	585
1	29450767	29451135	AT1G78265.1	217	585
1	29406142	29406306	AT1G78150.2	839	1003
1	29392351	29392803	AT1G78110.1	722	1174
1	29392351	29392803	AT1G78110.1	722	1174
1	29388416	29388882	AT1G78100.1	745	1211
1	29388416	29388882	AT1G78100.1	745	1211
1	29349889	29350116	AT1G78060.1	2062	2289
1	29352049	29352162	AT1G78060.1	472	585
1	29339352	29339480	AT1G78020.1	607	735
1	29290372	29290607	AT1G77885.1	500	735
1	29270176	29270372	AT1G77840.1	1529	1725
1	29269459	29269628	AT1G77840.1	812	981
1	29253629	29253927	AT1G77800.3	298	596
1	29253629	29253927	AT1G77800.3	298	596
1	29254338	29254546	AT1G77800.3	1007	1215
1	29236081	29236339	AT1G77760.1	2537	2795
1	29220577	29220769	AT1G77740.1	229	421
1	29220856	29221536	AT1G77740.1	508	1188
1	29223908	29224228	AT1G77740.1	2595	2915
1	29223908	29224228	AT1G77740.1	2595	2915
1	29220856	29221536	AT1G77740.1	508	1188
1	29149275	29149385	AT1G77590.1	1722	1832
1	29145406	29145563	AT1G77580.1	1857	2014
1	29122583	29122733	AT1G77500.1	1358	1508
1	29048131	29048402	AT1G77300.1	696	967
1	29048131	29048402	AT1G77300.1	696	967
1	29043128	29043261	AT1G77300.1	3795	3928
1	29009832	29009959	AT1G77210.3	1032	1159
1	29000265	29000738	AT1G77180.1	1099	1572
1	29001099	29001283	AT1G77180.1	554	738
1	28999795	29000109	AT1G77180.1	1728	2042
1	28952041	28952166	AT1G77060.1	789	914
1	28947879	28948194	AT1G77030.1	2360	2675
1	28893171	28893381	AT1G76920.1	1196	1406
1	28875075	28875226	AT1G76890.2	210	361
1	28873968	28874149	AT1G76890.2	1022	1203
1	28873245	28873470	AT1G76890.2	1701	1926
1	28873968	28874149	AT1G76890.2	1022	1203
1	28873245	28873470	AT1G76890.2	1701	1926
1	28867746	28867951	AT1G76878.1	308	513
1	28866874	28867004	AT1G76878.1	1255	1385
1	28866874	28867004	AT1G76878.1	1255	1385
1	28867746	28867951	AT1G76878.1	308	513
1	28838397	28838890	AT1G76820.1	736	1229
1	28834414	28834692	AT1G76810.1	1928	2206
1	28834890	28835532	AT1G76810.1	1088	1730
1	28834890	28835532	AT1G76810.1	1088	1730
1	28835793	28836296	AT1G76810.1	324	827
1	28835793	28836296	AT1G76810.1	324	827
1	28834890	28835532	AT1G76810.1	1088	1730
1	28797477	28797662	AT1G76720.2	1215	1400
1	28797735	28797898	AT1G76720.2	979	1142
1	28790063	28790180	AT1G76710.3	1424	1541
1	28777808	28778104	AT1G76680.1	1012	1308
1	28769145	28769276	AT1G76660.2	2063	2194
1	28769658	28769792	AT1G76660.2	1641	1775
1	28728339	28728585	AT1G76560.1	134	380
1	28723034	28723172	AT1G76550.1	1764	1902
1	28722251	28722373	AT1G76540.1	178	300
1	28645696	28645982	AT1G76360.1	448	734
1	28625936	28626062	AT1G76300.1	66	192
1	28603003	28603159	AT1G76240.1	774	930
1	28593293	28593433	AT1G76200.1	83	223
1	28554303	28554439	AT1G76100.2	492	628
1	28550720	28551009	AT1G76090.1	828	1117
1	28548989	28549089	AT1G76080.1	498	598
1	28528150	28528264	AT1G76010.1	1530	1644
1	28528150	28528264	AT1G76010.1	1530	1644
1	28524644	28524830	AT1G75990.1	1387	1573
1	28517308	28517466	AT1G75950.1	533	691
1	28463718	28463974	AT1G75820.1	2919	3175
1	28464446	28464572	AT1G75820.1	2400	2526
1	28463718	28463974	AT1G75820.1	2919	3175
1	28414660	28414779	AT1G75660.1	3053	3172
1	28371471	28371633	AT1G75560.1	702	864
1	28369492	28369649	AT1G75550.2	413	570
1	28347382	28347505	AT1G75510.1	682	805
1	28338000	28338121	AT1G75500.1	1481	1602
1	28338000	28338121	AT1G75500.1	1481	1602
1	28299041	28299144	AT1G75400.1	1423	1526
1	28281539	28281845	AT1G75380.1	1094	1400
1	28281539	28281845	AT1G75380.1	1094	1400
1	28272364	28272686	AT1G75350.1	204	526
1	28272364	28272686	AT1G75350.1	204	526
1	28266760	28266906	AT1G75330.1	808	954
1	28263187	28263467	AT1G75310.1	2168	2448
1	28264182	28264946	AT1G75310.1	3163	3927
1	28264182	28264946	AT1G75310.1	3163	3927
1	28263610	28263900	AT1G75310.1	2591	2881
1	28242263	28242441	AT1G75240.1	1176	1354
1	28232510	28232677	AT1G75220.1	458	625
1	28219624	28219962	AT1G75190.1	400	738
1	28201103	28201246	AT1G75130.1	576	719
1	28185699	28185909	AT1G75080.1	196	406
1	28157790	28157910	AT1G74970.1	593	713
1	28135735	28135837	AT1G74910.3	1491	1593
1	28104132	28104413	AT1G74800.1	781	1062
1	28061894	28062139	AT1G74690.1	1584	1829
1	28063468	28063655	AT1G74690.1	417	604
1	28006756	28007354	AT1G74510.1	1029	1627
1	27983575	27983892	AT1G74450.1	1067	1384
1	27960833	27961034	AT1G74380.1	1307	1508
1	27946874	27947053	AT1G74330.2	834	1013
1	27925677	27925854	AT1G74260.1	1669	1846
1	27926533	27926947	AT1G74260.1	675	1089
1	27920858	27921664	AT1G74250.1	618	1424
1	27920858	27921664	AT1G74250.1	618	1424
1	27920858	27921664	AT1G74250.1	618	1424
1	27916285	27916604	AT1G74230.1	471	790
1	27916285	27916604	AT1G74230.1	471	790
1	27864498	27864828	AT1G74100.1	867	1197
1	27863715	27864004	AT1G74090.1	902	1191
1	27851969	27852472	AT1G74070.1	719	1222
1	27851074	27851278	AT1G74060.1	160	364
1	27824633	27824817	AT1G73990.1	279	463
1	27805183	27805625	AT1G73960.1	3807	4249
1	27794522	27794771	AT1G73920.1	2396	2645
1	27723858	27724164	AT1G73710.1	2669	2975
1	27622863	27623005	AT1G73460.1	2728	2870
1	27616315	27616490	AT1G73450.1	2670	2845
1	27540517	27540623	AT1G73230.1	514	620
1	27523452	27523665	AT1G73200.1	2374	2587
1	27511804	27511912	AT1G73170.3	1826	1934
1	27512701	27512804	AT1G73170.3	1202	1305
1	27492282	27492436	AT1G73100.1	524	678
1	27473929	27474153	AT1G73030.1	167	391
1	27474585	27474690	AT1G73030.1	524	629
1	27454622	27454749	AT1G72970.1	995	1122
1	27432987	27433102	AT1G72900.1	585	700
1	27425741	27425895	AT1G72880.1	321	475
1	27404203	27404393	AT1G72820.1	1390	1580
1	27395419	27395608	AT1G72790.1	822	1011
1	27383950	27384205	AT1G72750.1	586	841
1	27367309	27367490	AT1G72700.1	999	1180
1	27351802	27352067	AT1G72650.1	1145	1410
1	27348669	27348784	AT1G72645.1	409	524
1	27268410	27268937	AT1G72440.1	2859	3386
1	27269684	27269840	AT1G72440.1	2200	2356
1	27272975	27273219	AT1G72440.1	717	961
1	27273289	27273450	AT1G72440.1	486	647
1	27268410	27268937	AT1G72440.1	2859	3386
1	27251838	27251978	AT1G72410.1	3923	4063
1	27252729	27252952	AT1G72410.1	3146	3369
1	27253610	27253814	AT1G72410.1	2379	2583
1	27256862	27257014	AT1G72410.1	68	220
1	27256862	27257014	AT1G72410.1	68	220
1	27251838	27251978	AT1G72410.1	3923	4063
1	27250149	27250364	AT1G72390.1	3184	3399
1	27244763	27244911	AT1G72370.1	21	169
1	27237981	27238090	AT1G72340.2	819	928
1	27232409	27232539	AT1G72320.2	146	276
1	27229047	27229231	AT1G72320.2	2119	2303
1	27227211	27227335	AT1G72310.1	1315	1439
1	27165805	27166410	AT1G72180.1	2165	2770
1	27116004	27116258	AT1G72050.1	604	858
1	27113775	27113886	AT1G72040.1	514	625
1	27110927	27111119	AT1G72030.1	96	288
1	27108488	27108655	AT1G72010.1	931	1098
1	27108739	27108844	AT1G72010.1	1182	1287
1	27082565	27082799	AT1G71960.1	1862	2096
1	27055315	27055418	AT1G71880.1	1286	1389
1	26983936	26984505	AT1G71720.1	322	891
1	26983936	26984505	AT1G71720.1	322	891
1	26966294	26966524	AT1G71695.1	1086	1316
1	26964340	26964452	AT1G71695.1	254	366
1	26892321	26892922	AT1G71360.1	1545	2146
1	26861781	26861922	AT1G71260.1	707	848
1	26832727	26833221	AT1G71180.1	393	887
1	26832727	26833221	AT1G71180.1	393	887
1	26815324	26815457	AT1G71100.1	1065	1198
1	26809999	26810410	AT1G71080.1	761	1172
1	26811202	26811357	AT1G71080.1	396	551
1	26809999	26810410	AT1G71080.1	761	1172
1	26782981	26783131	AT1G71010.1	934	1084
1	26725786	26726164	AT1G70890.1	388	766
1	26715363	26715686	AT1G70850.3	733	1056
1	26716238	26716349	AT1G70850.3	296	407
1	26710118	26710457	AT1G70830.4	825	1164
1	26705803	26705958	AT1G70820.1	384	539
1	26695502	26695633	AT1G70780.1	669	800
1	26695502	26695633	AT1G70780.1	669	800
1	26695502	26695633	AT1G70780.1	669	800
1	26690789	26690928	AT1G70770.2	348	487
1	26680838	26681759	AT1G70750.1	1427	2348
1	26680838	26681759	AT1G70750.1	1427	2348
1	26680838	26681759	AT1G70750.1	1427	2348
1	26629578	26629947	AT1G70620.5	2476	2845
1	26629578	26629947	AT1G70620.5	2476	2845
1	26621188	26621303	AT1G70600.1	477	592
1	26621401	26621648	AT1G70600.1	132	379
1	26611849	26612073	AT1G70570.1	1694	1918
1	26588824	26588978	AT1G70530.1	2110	2264
1	26539898	26540125	AT1G70420.1	694	921
1	26513191	26513515	AT1G70370.2	1559	1883
1	26503733	26503954	AT1G70330.1	737	958
1	26492453	26492648	AT1G70320.1	8489	8684
1	26493350	26493591	AT1G70320.1	7622	7863
1	26494113	26494590	AT1G70320.1	6623	7100
1	26496938	26497046	AT1G70320.1	4167	4275
1	26494113	26494590	AT1G70320.1	6623	7100
1	26478168	26478359	AT1G70300.1	2380	2571
1	26472445	26472563	AT1G70290.1	1803	1921
1	26442284	26442466	AT1G70210.1	1783	1965
1	26442284	26442466	AT1G70210.1	1783	1965
1	26433105	26433334	AT1G70200.1	1065	1294
1	26433910	26434166	AT1G70200.1	373	629
1	26430847	26431191	AT1G70190.1	350	694
1	26401691	26402000	AT1G70090.1	998	1307
1	26401691	26402000	AT1G70090.1	998	1307
1	26387754	26388056	AT1G70060.1	2875	3177
1	26387754	26388056	AT1G70060.1	2875	3177
1	26356866	26357003	AT1G69980.1	340	477
1	26326637	26326766	AT1G69900.1	1097	1226
1	26326904	26327004	AT1G69900.1	859	959
1	26324447	26324550	AT1G69890.1	397	500
1	26297757	26297915	AT1G69850.1	1065	1223
1	26290473	26290731	AT1G69830.1	1399	1657
1	26291462	26291665	AT1G69830.1	894	1097
1	26259404	26259640	AT1G69780.1	536	772
1	26253360	26253495	AT1G69770.1	193	328
1	26240031	26240337	AT1G69760.1	507	813
1	26234548	26234659	AT1G69740.1	1449	1560
1	26202283	26202540	AT1G69670.1	2084	2341
1	26203599	26203735	AT1G69670.1	889	1025
1	26142752	26142885	AT1G69530.2	673	806
1	26122887	26123025	AT1G69490.1	625	763
1	26090049	26090209	AT1G69410.1	603	763
1	26025480	26025759	AT1G69220.2	413	692
1	26018072	26018338	AT1G69200.1	1552	1818
1	26001018	26001193	AT1G69160.1	1182	1357
1	25881135	25881279	AT1G68840.1	981	1125
1	25862603	25862809	AT1G68810.1	1023	1229
1	25836402	25837359	AT1G68790.1	1428	2385
1	25836402	25837359	AT1G68790.1	1428	2385
1	25836402	25837359	AT1G68790.1	1428	2385
1	25836402	25837359	AT1G68790.1	1428	2385
1	25804853	25805690	AT1G68720.1	462	1299
1	25804853	25805690	AT1G68720.1	462	1299
1	25804853	25805690	AT1G68720.1	462	1299
1	25734404	25734802	AT1G68560.1	2618	3016
1	25734404	25734802	AT1G68560.1	2618	3016
1	25709816	25710807	AT1G68520.1	183	1174
1	25709354	25709555	AT1G68520.1	1237	1438
1	25709816	25710807	AT1G68520.1	183	1174
1	25702073	25702190	AT1G68500.1	304	421
1	25695080	25695342	AT1G68490.1	941	1203
1	25695080	25695342	AT1G68490.1	941	1203
1	25658473	25659111	AT1G68440.1	717	1355
1	25658473	25659111	AT1G68440.1	717	1355
1	25652143	25652349	AT1G68410.1	340	546
1	25646504	25646723	AT1G68400.1	2029	2248
1	25647693	25647881	AT1G68400.1	1374	1562
1	25599156	25599317	AT1G68300.1	34	195
1	25539408	25539628	AT1G68140.1	1120	1340
1	25533882	25534127	AT1G68130.1	1301	1546
1	25508701	25508872	AT1G68050.1	63	234
1	25498559	25498730	AT1G68020.2	1632	1803
1	25484935	25485132	AT1G67970.1	1036	1233
1	25485516	25485702	AT1G67970.1	466	652
1	25476390	25476513	AT1G67930.1	1033	1156
1	25468117	25468230	AT1G67900.2	3569	3682
1	25458713	25458895	AT1G67890.2	1399	1581
1	25374307	25374476	AT1G67700.1	140	309
1	25366099	25366353	AT1G67680.1	1974	2228
1	25367828	25367978	AT1G67680.1	700	850
1	25333204	25333391	AT1G67590.2	1460	1647
1	25329656	25330074	AT1G67580.1	1388	1806
1	25329656	25330074	AT1G67580.1	1388	1806
1	25321499	25321715	AT1G67560.1	788	1004
1	25314049	25314183	AT1G67550.1	794	928
1	25310577	25310700	AT1G67530.1	2065	2188
1	25278228	25278408	AT1G67480.2	1360	1540
1	25262936	25263037	AT1G67430.1	178	279
1	25235827	25235939	AT1G67350.1	282	394
1	25153454	25154130	AT1G67230.1	1402	2078
1	25153454	25154130	AT1G67230.1	1402	2078
1	25153454	25154130	AT1G67230.1	1402	2078
1	25153076	25153372	AT1G67230.1	2160	2456
1	25155413	25155569	AT1G67230.1	593	749
1	25101314	25101474	AT1G67140.1	6367	6527
1	25091115	25091292	AT1G67120.1	2377	2554
1	24957639	24957966	AT1G66890.1	278	605
1	24934555	24934779	AT1G66840.1	1361	1585
1	24934979	24935721	AT1G66840.1	419	1161
1	24934979	24935721	AT1G66840.1	419	1161
1	24934979	24935721	AT1G66840.1	419	1161
1	24902110	24902286	AT1G66760.2	229	405
1	24886223	24886330	AT1G66730.1	1543	1650
1	24863060	24863279	AT1G66660.1	90	309
1	24839640	24839870	AT1G66580.1	151	381
1	24775665	24775765	AT1G66410.4	180	280
1	24774392	24774697	AT1G66410.3	1154	1459
1	24677284	24677465	AT1G66230.1	164	345
1	24653044	24653286	AT1G66190.1	713	955
1	24653608	24653799	AT1G66190.1	200	391
1	24648091	24648639	AT1G66180.1	971	1519
1	24648091	24648639	AT1G66180.1	971	1519
1	24638103	24638412	AT1G66160.2	860	1169
1	24637515	24637785	AT1G66160.2	272	542
1	24633040	24633532	AT1G66150.1	1703	2195
1	24633040	24633532	AT1G66150.1	1703	2195
1	24620108	24620221	AT1G66140.1	979	1092
1	24556074	24556253	AT1G65960.3	4102	4281
1	24556787	24556939	AT1G65960.3	4604	4756
1	24557047	24557283	AT1G65960.1	3127	3363
1	24541860	24541997	AT1G65930.1	1434	1571
1	24541860	24541997	AT1G65930.1	1434	1571
1	24475727	24475840	AT1G65800.1	2232	2345
1	24474060	24474370	AT1G65800.1	1188	1498
1	24419864	24420237	AT1G65660.1	450	823
1	24415256	24415429	AT1G65650.1	935	1108
1	24386030	24386175	AT1G65590.1	479	624
1	24381983	24382211	AT1G65580.2	1229	1457
1	24383223	24383627	AT1G65580.2	460	864
1	24306879	24307501	AT1G65440.1	4547	5169
1	24306879	24307501	AT1G65440.1	4547	5169
1	24308674	24308898	AT1G65440.1	3622	3846
1	24306879	24307501	AT1G65440.1	4547	5169
1	24310910	24311019	AT1G65440.1	1883	1992
1	24310434	24310687	AT1G65440.1	2215	2468
1	24245593	24245777	AT1G65280.1	391	575
1	24216356	24216469	AT1G65190.1	968	1081
1	24216774	24216946	AT1G65190.1	491	663
1	24216127	24216297	AT1G65190.1	1140	1310
1	24217088	24217226	AT1G65190.1	211	349
1	24159917	24160097	AT1G65040.4	1499	1679
1	24159917	24160097	AT1G65040.4	1499	1679
1	24150695	24150839	AT1G65010.1	1044	1188
1	24151234	24151433	AT1G65010.1	1583	1782
1	24151501	24152676	AT1G65010.1	1850	3025
1	24151501	24152676	AT1G65010.1	1850	3025
1	24151501	24152676	AT1G65010.1	1850	3025
1	24153313	24153854	AT1G65010.1	3662	4203
1	24151501	24152676	AT1G65010.1	1850	3025
1	24153313	24153854	AT1G65010.1	3662	4203
1	24153913	24154045	AT1G65010.1	4262	4394
1	24153313	24153854	AT1G65010.1	3662	4203
1	24137754	24137900	AT1G64980.2	1082	1228
1	24137754	24137900	AT1G64980.2	1082	1228
1	24134772	24134879	AT1G64970.1	709	816
1	24128691	24129010	AT1G64950.1	1186	1505
1	24114005	24114661	AT1G64900.1	897	1553
1	24105901	24106117	AT1G64880.1	291	507
1	24087867	24088022	AT1G64810.1	1112	1267
1	24052166	24052286	AT1G64740.1	1331	1451
1	24036094	24036372	AT1G64680.1	154	432
1	23998329	23998555	AT1G64600.1	1405	1631
1	23956421	23956540	AT1G64520.1	153	272
1	23953722	23954359	AT1G64500.1	624	1261
1	23944456	23944583	AT1G64460.1	1228	1355
1	23900578	23900816	AT1G64385.1	405	643
1	23889258	23889523	AT1G64370.1	427	692
1	23872729	23873486	AT1G64330.1	598	1355
1	23873635	23873938	AT1G64330.1	1504	1807
1	23851391	23851548	AT1G64270.1	820	977
1	23835180	23835284	AT1G64230.1	615	719
1	23835180	23835284	AT1G64230.1	615	719
1	23825843	23826333	AT1G64190.1	804	1294
1	23825843	23826333	AT1G64190.1	804	1294
1	23803915	23804394	AT1G64140.1	2142	2621
1	23804455	23805065	AT1G64140.1	1471	2081
1	23803915	23804394	AT1G64140.1	2142	2621
1	23804455	23805065	AT1G64140.1	1471	2081
1	23803915	23804394	AT1G64140.1	2142	2621
1	23803915	23804394	AT1G64140.1	2142	2621
1	23804455	23805065	AT1G64140.1	1471	2081
1	23804455	23805065	AT1G64140.1	1471	2081
1	23803915	23804394	AT1G64140.1	2142	2621
1	23804455	23805065	AT1G64140.1	1471	2081
1	23804455	23805065	AT1G64140.1	1471	2081
1	23803915	23804394	AT1G64140.1	2142	2621
1	23790521	23790703	AT1G64090.2	1001	1183
1	23758755	23758864	AT1G64040.1	1216	1325
1	23742330	23742520	AT1G63980.1	903	1093
1	23702462	23702655	AT1G63860.3	2803	2996
1	23705580	23705749	AT1G63860.3	257	426
1	23654884	23655013	AT1G63750.3	3047	3176
1	23628896	23629090	AT1G63700.1	473	667
1	23606621	23606847	AT1G63660.1	429	655
1	23592468	23592745	AT1G63640.1	1276	1553
1	23592468	23592745	AT1G63640.1	1276	1553
1	23584190	23584294	AT1G63610.1	783	887
1	23552206	23552374	AT1G63490.2	748	916
1	23485859	23486011	AT1G63300.1	3168	3320
1	23425546	23425710	AT1G63170.1	195	359
1	23425867	23425974	AT1G63170.1	516	623
1	23234740	23234867	AT1G62750.1	1392	1519
1	23236317	23236434	AT1G62750.1	14	131
1	23236317	23236434	AT1G62750.1	14	131
1	23231564	23231811	AT1G62740.1	643	890
1	23144975	23145202	AT1G62520.1	591	818
1	23144975	23145202	AT1G62520.1	591	818
1	23129189	23129584	AT1G62480.1	248	643
1	23100431	23100604	AT1G62422.1	732	905
1	23084851	23085301	AT1G62390.1	1841	2291
1	23084851	23085301	AT1G62390.1	1841	2291
1	23085610	23085798	AT1G62390.1	1344	1532
1	23085885	23086231	AT1G62390.1	911	1257
1	23036599	23036815	AT1G62310.1	2317	2533
1	23038732	23039257	AT1G62310.1	258	783
1	23038732	23039257	AT1G62310.1	258	783
1	22975699	22975846	AT1G62180.1	1733	1880
1	22975699	22975846	AT1G62180.1	1733	1880
1	22976072	22976670	AT1G62180.1	909	1507
1	22922444	22922768	AT1G62020.1	2565	2889
1	22865307	22865455	AT1G61870.1	1212	1360
1	22856395	22856616	AT1G61850.1	645	866
1	22861886	22862069	AT1G61850.1	4400	4583
1	22793460	22794012	AT1G61730.1	703	1255
1	22794081	22794260	AT1G61730.1	455	634
1	22782904	22783031	AT1G61690.1	3470	3597
1	22783370	22783515	AT1G61690.1	2986	3131
1	22784695	22784870	AT1G61690.1	1631	1806
1	22785777	22785921	AT1G61690.1	580	724
1	22772172	22772297	AT1G61670.1	1731	1856
1	22730780	22731095	AT1G61600.1	864	1179
1	22603131	22603245	AT1G61275.1	11	125
1	22557663	22557796	AT1G61190.2	1975	2108
1	22559017	22559183	AT1G61190.2	3329	3495
1	22509556	22509768	AT1G61100.1	1723	1935
1	22509976	22510332	AT1G61100.1	1159	1515
1	22484817	22484995	AT1G61040.1	1304	1482
1	22485066	22485489	AT1G61040.1	1553	1976
1	22475028	22475231	AT1G61010.2	1910	2113
1	22462249	22462357	AT1G60990.2	1395	1503
1	22462249	22462357	AT1G60990.2	1395	1503
1	22462249	22462357	AT1G60990.2	1395	1503
1	22439405	22439741	AT1G60940.2	895	1231
1	22386886	22387102	AT1G60800.1	665	881
1	22386886	22387102	AT1G60800.1	665	881
1	22366995	22367159	AT1G60770.1	1342	1506
1	22356072	22356213	AT1G60710.1	480	621
1	22328224	22328477	AT1G60610.1	1237	1490
1	22262639	22262759	AT1G60420.1	591	711
1	22202027	22202536	AT1G60200.2	2213	2722
1	22202027	22202536	AT1G60200.2	2213	2722
1	22202835	22203049	AT1G60200.2	1809	2023
1	22191239	22191408	AT1G60160.1	136	305
1	22177139	22177289	AT1G60140.6	2871	3021
1	22177139	22177289	AT1G60140.6	2871	3021
1	22091436	22091669	AT1G59990.2	1025	1258
1	22083323	22083446	AT1G59980.1	1457	1580
1	22056648	22056844	AT1G59910.1	425	621
1	22048701	22048962	AT1G59890.2	2609	2870
1	22034644	22034991	AT1G59870.1	222	569
1	22037998	22038218	AT1G59870.1	2890	3110
1	22038320	22038506	AT1G59870.1	3212	3398
1	21928973	21929123	AT1G59660.2	2954	3104
1	21920044	21920186	AT1G59650.1	300	442
1	21903078	21903204	AT1G59620.1	593	719
1	21760246	21760703	AT1G58602.2	589	1046
1	21760811	21761022	AT1G58602.2	1154	1365
1	21623973	21624141	AT1G58290.1	1870	2038
1	21624255	21624516	AT1G58290.1	1495	1756
1	21624715	21624890	AT1G58290.1	1121	1296
1	21613803	21614022	AT1G58270.1	148	367
1	21590766	21590968	AT1G58250.1	6308	6510
1	21596164	21596264	AT1G58250.1	2794	2894
1	21548548	21548664	AT1G58200.2	2225	2341
1	21512699	21512803	AT1G58100.1	1387	1491
1	21503472	21503678	AT1G58070.1	568	774
1	21441821	21442137	AT1G57990.1	900	1216
1	21430114	21430258	AT1G57860.1	354	498
1	21397826	21397941	AT1G57770.1	1574	1689
1	21379890	21380080	AT1G57720.1	1468	1658
1	21362578	21362903	AT1G57680.1	1467	1792
1	21362578	21362903	AT1G57680.1	1467	1792
1	21362578	21362903	AT1G57680.1	1467	1792
1	21356110	21356297	AT1G57660.1	333	520
1	21239006	21239214	AT1G56660.1	318	526
1	21239510	21240329	AT1G56660.1	822	1641
1	21239510	21240329	AT1G56660.1	822	1641
1	21198747	21198945	AT1G56570.2	3017	3215
1	21192879	21193058	AT1G56560.1	743	922
1	21170134	21170296	AT1G56510.1	1241	1403
1	21172394	21172502	AT1G56510.1	3297	3405
1	21172394	21172502	AT1G56510.1	3297	3405
1	21148097	21148375	AT1G56460.3	929	1207
1	21091789	21091896	AT1G56340.1	346	453
1	21076065	21076263	AT1G56290.1	229	427
1	21076503	21076623	AT1G56290.1	584	704
1	21036461	21036599	AT1G56210.1	662	800
1	21031849	21031979	AT1G56200.1	493	623
1	21031849	21031979	AT1G56200.1	493	623
1	20978210	20978419	AT1G56090.2	652	861
1	20968419	20969623	AT1G56070.1	1265	2469
1	20968419	20969623	AT1G56070.1	1265	2469
1	20968419	20969623	AT1G56070.1	1265	2469
1	20883710	20883934	AT1G55860.1	8500	8724
1	20885625	20885865	AT1G55860.1	6645	6885
1	20888209	20888378	AT1G55860.1	4132	4301
1	20878964	20879250	AT1G55850.1	2052	2338
1	20802929	20803327	AT1G55670.1	123	521
1	20729482	20729712	AT1G55530.2	1374	1604
1	20707989	20708703	AT1G55460.1	683	1397
1	20707989	20708703	AT1G55460.1	683	1397
1	20675189	20675312	AT1G55370.2	1343	1466
1	20675581	20675827	AT1G55370.1	1735	1981
1	20666738	20666869	AT1G55360.1	1241	1372
1	20652916	20653146	AT1G55340.1	604	834
1	20640674	20640814	AT1G55325.3	1463	1603
1	20632380	20632660	AT1G55310.4	1772	2052
1	20618870	20619031	AT1G55270.1	828	989
1	20614816	20615066	AT1G55260.1	244	494
1	20560541	20560653	AT1G55110.2	1765	1877
1	20447913	20448042	AT1G54820.1	595	724
1	20431268	20431604	AT1G54740.1	500	836
1	20430897	20431145	AT1G54740.1	129	377
1	20431268	20431604	AT1G54740.1	500	836
1	20418237	20418341	AT1G54710.1	2230	2334
1	20396664	20396945	AT1G54610.1	219	500
1	20357308	20357548	AT1G54500.1	332	572
1	20340806	20341103	AT1G54460.1	986	1283
1	20323253	20323405	AT1G54440.3	290	442
1	20190250	20190449	AT1G54090.1	779	978
1	20181806	20182109	AT1G54060.1	1197	1500
1	20102280	20102609	AT1G53840.1	982	1311
1	20065922	20066045	AT1G53750.1	1333	1456
1	20059014	20059549	AT1G53720.1	1153	1688
1	20059014	20059549	AT1G53720.1	1153	1688
1	20027494	20027853	AT1G53645.1	904	1263
1	20027494	20027853	AT1G53645.1	904	1263
1	19990833	19990961	AT1G53570.6	2278	2406
1	19990833	19990961	AT1G53570.6	2278	2406
1	19955972	19956345	AT1G53460.1	571	944
1	19939324	19939441	AT1G53430.1	2124	2241
1	19920832	19921175	AT1G53390.1	1242	1585
1	19920832	19921175	AT1G53390.1	1242	1585
1	19891114	19891404	AT1G53320.1	1048	1338
1	19891114	19891404	AT1G53320.1	1048	1338
1	19858462	19858789	AT1G53250.1	625	952
1	19844776	19845126	AT1G53210.1	327	677
1	19844776	19845126	AT1G53210.1	327	677
1	19839888	19840025	AT1G53190.1	1626	1763
1	19791455	19791800	AT1G53110.1	1051	1396
1	19739972	19740157	AT1G52980.1	1590	1775
1	19641173	19641342	AT1G52720.1	275	444
1	19570405	19570722	AT1G52540.1	949	1266
1	19529429	19529540	AT1G52420.1	1129	1240
1	19529763	19529873	AT1G52420.1	1373	1483
1	19524926	19525078	AT1G52410.2	2004	2156
1	19510917	19511159	AT1G52380.2	1333	1575
1	19485239	19485436	AT1G52320.5	1019	1216
1	19486797	19486998	AT1G52320.5	2190	2391
1	19413819	19414093	AT1G52150.3	672	946
1	19413819	19414093	AT1G52150.3	672	946
1	19383725	19383869	AT1G52100.3	1043	1187
1	19384935	19385127	AT1G52100.3	137	329
1	19305720	19305863	AT1G51950.1	640	783
1	19194312	19194446	AT1G51745.1	2187	2321
1	19194312	19194446	AT1G51745.1	2187	2321
1	19194567	19194679	AT1G51745.1	2442	2554
1	19194567	19194679	AT1G51745.1	2442	2554
1	19181944	19182236	AT1G51720.1	552	844
1	19144011	19144183	AT1G51630.1	138	310
1	19144011	19144183	AT1G51630.1	138	310
1	19125820	19126132	AT1G51580.1	238	550
1	19125820	19126132	AT1G51580.1	238	550
1	19123290	19123576	AT1G51570.1	1800	2086
1	19123684	19124009	AT1G51570.1	1367	1692
1	19098110	19098320	AT1G51500.1	2004	2214
1	19100039	19100244	AT1G51500.1	704	909
1	19074881	19075114	AT1G51450.1	554	787
1	18929998	18930188	AT1G51080.1	565	755
1	18871457	18871630	AT1G50920.1	1101	1274
1	18871696	18871842	AT1G50920.1	1340	1486
1	18871904	18872095	AT1G50920.1	1548	1739
1	18839900	18840033	AT1G50840.2	490	623
1	18772800	18773594	AT1G50660.1	1042	1836
1	18772800	18773594	AT1G50660.1	1042	1836
1	18771547	18771826	AT1G50659.1	105	384
1	18771547	18771826	AT1G50659.1	105	384
1	18748542	18748753	AT1G50620.1	302	513
1	18737456	18737695	AT1G50600.2	1599	1838
1	18703138	18703532	AT1G50480.1	738	1132
1	18693924	18694290	AT1G50460.1	281	647
1	18686088	18686198	AT1G50440.4	226	336
1	18656892	18657077	AT1G50360.1	3706	3891
1	18630888	18630996	AT1G50300.1	640	748
1	18631180	18631286	AT1G50300.1	466	572
1	18615717	18616077	AT1G50250.1	1079	1439
1	18578258	18578463	AT1G50140.2	384	589
1	18543568	18543740	AT1G50040.1	1303	1475
1	18519249	18519375	AT1G50010.1	1024	1150
1	18519583	18519787	AT1G50010.1	1358	1562
1	18470788	18471036	AT1G49890.1	743	991
1	18452384	18452486	AT1G49840.1	639	741
1	18417973	18418212	AT1G49760.2	1033	1272
1	18402886	18403123	AT1G49730.1	1620	1857
1	18402886	18403123	AT1G49730.1	1620	1857
1	18378868	18379196	AT1G49660.1	706	1034
1	18377399	18377740	AT1G49650.1	895	1236
1	18356234	18356372	AT1G49590.2	818	956
1	18356234	18356372	AT1G49590.2	818	956
1	18351836	18351998	AT1G49580.1	513	675
1	18333945	18334084	AT1G49540.2	2337	2476
1	18318148	18318409	AT1G49490.2	1802	2063
1	18276949	18277057	AT1G49380.1	307	415
1	18263798	18264050	AT1G49340.3	6202	6454
1	18253027	18253166	AT1G49340.1	978	1117
1	18217284	18217443	AT1G49240.1	857	1016
1	18178043	18178247	AT1G49140.1	134	338
1	18132707	18132888	AT1G49010.1	163	344
1	18036699	18036939	AT1G48760.2	2467	2707
1	17973936	17974157	AT1G48620.1	1793	2014
1	17973936	17974157	AT1G48620.1	1793	2014
1	17967829	17967961	AT1G48600.2	870	1002
1	17967829	17967961	AT1G48600.2	870	1002
1	17967829	17967961	AT1G48600.2	870	1002
1	17948409	17948668	AT1G48540.1	2355	2614
1	17919189	17919791	AT1G48480.1	983	1585
1	17920415	17920779	AT1G48480.1	1908	2272
1	17891486	17891878	AT1G48410.3	192	584
1	17868089	17868250	AT1G48350.1	554	715
1	17717507	17717744	AT1G48030.1	1570	1807
1	17718272	17718522	AT1G48030.1	792	1042
1	17525866	17525986	AT1G47655.1	525	645
1	17485943	17486113	AT1G47580.1	368	538
1	17451752	17451860	AT1G47530.1	200	308
1	17344282	17344530	AT1G47310.1	1195	1443
1	17298185	17298376	AT1G47200.1	454	645
1	17284378	17284503	AT1G47128.1	706	831
1	17276271	17276469	AT1G47056.1	1371	1569
1	17200211	17200631	AT1G45976.1	566	986
1	17200211	17200631	AT1G45976.1	566	986
1	17200211	17200631	AT1G45976.1	566	986
1	17192821	17193017	AT1G45688.1	1120	1316
1	17192821	17193017	AT1G45688.1	1120	1316
1	17167258	17167432	AT1G45249.6	310	484
1	17166301	17166499	AT1G45249.2	1105	1303
1	17132121	17132309	AT1G45207.3	870	1058
1	16983404	16983546	AT1G44920.1	626	768
1	16923822	16924519	AT1G44810.1	383	1080
1	16621221	16621445	AT1G43850.1	3024	3248
1	16621520	16621633	AT1G43850.1	3323	3436
1	16576108	16576298	AT1G43790.1	350	540
1	16487472	16487582	AT1G43710.1	729	839
1	16410688	16410900	AT1G43580.1	1163	1375
1	16275492	16275696	AT1G43190.1	1283	1487
1	16129452	16129610	AT1G42970.1	1411	1569
1	15977322	15977700	AT1G42550.1	518	896
1	15977790	15978570	AT1G42550.1	986	1766
1	15977790	15978570	AT1G42550.1	986	1766
1	15978953	15979234	AT1G42550.1	2077	2358
1	15979338	15979709	AT1G42550.1	2462	2833
1	13899081	13899610	AT1G36730.1	886	1415
1	13899081	13899610	AT1G36730.1	886	1415
1	13899081	13899610	AT1G36730.1	886	1415
1	13899081	13899610	AT1G36730.1	886	1415
1	13899081	13899610	AT1G36730.1	886	1415
1	13899081	13899610	AT1G36730.1	886	1415
1	13672537	13672668	AT1G36320.1	345	476
1	13540894	13541073	AT1G36160.2	4591	4770
1	13541961	13542075	AT1G36160.2	5476	5590
1	13542904	13543160	AT1G36160.2	6419	6675
1	13226477	13226627	AT1G35720.1	628	778
1	13123167	13123314	AT1G35580.3	1417	1564
1	13124615	13124825	AT1G35580.2	214	424
1	13026993	13027392	AT1G35420.1	577	976
1	12852760	12852959	AT1G35140.1	778	977
1	12843468	12843689	AT1G35115.1	1311	1532
1	12845337	12845443	AT1G35115.1	3180	3286
1	12843920	12844145	AT1G35115.1	1763	1988
1	12589246	12589669	AT1G34430.1	555	978
1	12551541	12551839	AT1G34370.1	831	1129
1	12551119	12551238	AT1G34370.1	409	528
1	12505567	12505788	AT1G34300.1	2208	2429
1	12456618	12456875	AT1G34200.1	882	1139
1	12360407	12360539	AT1G34010.2	585	717
1	12349631	12349924	AT1G33970.3	919	1212
1	12350820	12350944	AT1G33970.1	115	239
1	12157677	12158430	AT1G33520.1	696	1449
1	12157677	12158430	AT1G33520.1	696	1449
1	12157677	12158430	AT1G33520.1	696	1449
1	12053079	12053201	AT1G33240.2	735	857
1	12054216	12054406	AT1G33240.1	348	538
1	11975829	11975936	AT1G33060.2	1783	1890
1	11884768	11884976	AT1G32810.2	2835	3043
1	11846940	11847361	AT1G32750.1	5210	5631
1	11846940	11847361	AT1G32750.1	5210	5631
1	11846940	11847361	AT1G32750.1	5210	5631
1	11829591	11829715	AT1G32700.1	1018	1142
1	11829591	11829715	AT1G32700.1	1018	1142
1	11797935	11798164	AT1G32630.1	207	436
1	11799009	11799418	AT1G32630.1	1281	1690
1	11799530	11799664	AT1G32630.1	1802	1936
1	11751254	11751395	AT1G32500.1	796	937
1	11738925	11739085	AT1G32460.1	258	418
1	11715290	11715471	AT1G32450.1	1892	2073
1	11716421	11716574	AT1G32450.1	962	1115
1	11613396	11613847	AT1G32230.2	685	1136
1	11577593	11577760	AT1G32170.1	963	1130
1	11534467	11534594	AT1G32060.1	1718	1845
1	11534467	11534594	AT1G32060.1	1718	1845
1	11479907	11480293	AT1G31970.1	145	531
1	11479907	11480293	AT1G31970.1	145	531
1	11466181	11466587	AT1G31930.2	719	1125
1	11468754	11468950	AT1G31930.2	2709	2905
1	11436132	11436270	AT1G31860.2	338	476
1	11423118	11423232	AT1G31835.1	453	567
1	11423118	11423232	AT1G31835.1	453	567
1	11423358	11423479	AT1G31835.1	206	327
1	11413323	11413466	AT1G31814.1	1037	1180
1	11359815	11360028	AT1G31730.1	304	517
1	11247099	11247225	AT1G31410.1	1686	1812
1	11221615	11221934	AT1G31350.2	894	1213
1	11221615	11221934	AT1G31350.2	894	1213
1	11215062	11215316	AT1G31330.1	563	817
1	11181736	11181951	AT1G31280.1	233	448
1	11115100	11115360	AT1G31130.1	836	1096
1	10993398	10993512	AT1G30880.2	517	631
1	10993933	10994036	AT1G30880.1	113	216
1	10888307	10888412	AT1G30690.2	276	381
1	10888519	10888963	AT1G30690.2	488	932
1	10889029	10889222	AT1G30690.2	998	1191
1	10846947	10847200	AT1G30610.2	435	688
1	10847312	10847848	AT1G30610.2	800	1336
1	10829483	10829626	AT1G30570.1	1111	1254
1	10831138	10831337	AT1G30570.1	2766	2965
1	10816033	10816291	AT1G30530.1	1326	1584
1	10816033	10816291	AT1G30530.1	1326	1584
1	10807172	10807441	AT1G30510.2	1058	1327
1	10790599	10791031	AT1G30480.1	578	1010
1	10790599	10791031	AT1G30480.1	578	1010
1	10771462	10771638	AT1G30460.1	1832	2008
1	10771980	10772205	AT1G30460.1	1265	1490
1	10761737	10762216	AT1G30440.1	2268	2747
1	10761737	10762216	AT1G30440.1	2268	2747
1	10690220	10690452	AT1G30330.1	412	644
1	10690220	10690452	AT1G30330.1	412	644
1	10663311	10663743	AT1G30280.3	734	1166
1	10663311	10663743	AT1G30280.3	734	1166
1	10559833	10560131	AT1G30090.1	1162	1460
1	10538446	10538634	AT1G30040.1	784	972
1	10478582	10478935	AT1G29930.1	698	1051
1	10470784	10470976	AT1G29900.1	2580	2772
1	10459758	10459871	AT1G29880.1	2167	2280
1	10433330	10433478	AT1G29800.1	385	533
1	10326578	10326719	AT1G29530.1	130	271
1	10310415	10310652	AT1G29470.1	2509	2746
1	10311036	10311264	AT1G29470.1	2072	2300
1	10312688	10313183	AT1G29470.1	611	1106
1	10312688	10313183	AT1G29470.1	611	1106
1	10293170	10293389	AT1G29400.2	505	724
1	10265033	10265407	AT1G29340.1	991	1365
1	10265905	10266504	AT1G29340.1	1863	2462
1	10257970	10258203	AT1G29320.1	1244	1477
1	10247973	10248194	AT1G29300.1	1511	1732
1	10247973	10248194	AT1G29300.1	1511	1732
1	10150990	10151137	AT1G29070.1	402	549
1	10129193	10129382	AT1G29030.1	1583	1772
1	10071748	10071887	AT1G28660.1	1299	1438
1	10071748	10071887	AT1G28660.1	1299	1438
1	10044692	10044813	AT1G28580.1	1136	1257
1	9999055	9999288	AT1G28440.1	2343	2576
1	9999809	10000181	AT1G28440.1	2830	3202
1	9986964	9987440	AT1G28420.1	5080	5556
1	9945157	9945370	AT1G28350.1	483	696
1	9933975	9934339	AT1G28330.6	961	1325
1	9933975	9934339	AT1G28330.6	961	1325
1	9847151	9847396	AT1G28190.1	620	865
1	9815014	9815164	AT1G28120.1	195	345
1	9779227	9779608	AT1G28060.1	245	626
1	9781826	9782357	AT1G28060.1	1885	2416
1	9776915	9777403	AT1G28050.1	641	1129
1	9776915	9777403	AT1G28050.1	641	1129
1	9698526	9698699	AT1G27850.1	229	402
1	9698526	9698699	AT1G27850.1	229	402
1	9702700	9702816	AT1G27850.1	3293	3409
1	9703413	9703599	AT1G27850.1	3887	4073
1	9673317	9673431	AT1G27770.3	2260	2374
1	9673649	9673922	AT1G27770.3	1769	2042
1	9674485	9674602	AT1G27770.3	1089	1206
1	9666711	9667215	AT1G27752.1	2244	2748
1	9615654	9616063	AT1G27650.2	490	899
1	9603688	9603866	AT1G27600.2	1429	1607
1	9603688	9603866	AT1G27600.2	1429	1607
1	9605222	9605614	AT1G27600.2	488	880
1	9605222	9605614	AT1G27600.2	488	880
1	9563750	9563894	AT1G27530.1	138	282
1	9556371	9556754	AT1G27510.1	963	1346
1	9544651	9544851	AT1G27480.1	242	442
1	9543526	9543670	AT1G27470.1	428	572
1	9526022	9526158	AT1G27430.1	553	689
1	9513475	9513577	AT1G27390.1	663	765
1	9487891	9488161	AT1G27320.1	1003	1273
1	9492325	9492483	AT1G27320.1	4206	4364
1	9492325	9492483	AT1G27320.1	4206	4364
1	9483309	9483418	AT1G27300.1	153	262
1	9456314	9456634	AT1G27210.1	1375	1695
1	9450884	9451079	AT1G27200.1	690	885
1	9447526	9448186	AT1G27190.1	861	1521
1	9447526	9448186	AT1G27190.1	861	1521
1	9407366	9407521	AT1G27100.1	1890	2045
1	9407366	9407521	AT1G27100.1	1890	2045
1	9329855	9330085	AT1G26920.1	363	593
1	9297997	9298242	AT1G26830.1	2199	2444
1	9285609	9285934	AT1G26800.1	462	787
1	9250349	9250741	AT1G26761.1	919	1311
1	9206991	9207157	AT1G26630.2	527	693
1	9206991	9207157	AT1G26630.2	527	693
1	9186248	9186479	AT1G26580.1	1570	1801
1	9186741	9187289	AT1G26580.1	2063	2611
1	9186741	9187289	AT1G26580.1	2063	2611
1	9089661	9089865	AT1G26270.1	2367	2571
1	9089661	9089865	AT1G26270.1	2367	2571
1	9089938	9090476	AT1G26270.1	1756	2294
1	9091561	9091690	AT1G26270.1	542	671
1	9041217	9041335	AT1G26150.1	2256	2374
1	8992049	8992277	AT1G25570.1	1980	2208
1	8992049	8992277	AT1G25570.1	1980	2208
1	8994457	8994667	AT1G25570.1	873	1083
1	8976966	8977169	AT1G25550.2	549	752
1	8911401	8911728	AT1G25400.1	1095	1422
1	8759718	8759842	AT1G24764.1	2218	2342
1	8759718	8759842	AT1G24764.1	2218	2342
1	8753799	8754142	AT1G24706.5	4648	4991
1	8753799	8754142	AT1G24706.5	4648	4991
1	8754721	8754857	AT1G24706.5	5330	5466
1	8755136	8755293	AT1G24706.3	5832	5989
1	8702795	8702998	AT1G24560.1	435	638
1	8703276	8703488	AT1G24560.1	916	1128
1	8667092	8667354	AT1G24460.2	1026	1288
1	8668788	8668952	AT1G24460.2	2722	2886
1	8614637	8614756	AT1G24300.1	4491	4610
1	8616405	8616507	AT1G24300.1	3060	3162
1	8565379	8565645	AT1G24190.2	2983	3249
1	8562770	8562877	AT1G24180.1	626	733
1	8557552	8557855	AT1G24170.1	1212	1515
1	8554901	8555528	AT1G24160.1	829	1456
1	8554901	8555528	AT1G24160.1	829	1456
1	8529333	8529527	AT1G24120.1	1383	1577
1	8525540	8525906	AT1G24100.1	1101	1467
1	8505925	8506261	AT1G24040.1	535	871
1	8441736	8441880	AT1G23900.3	564	708
1	8407265	8407414	AT1G23780.1	1117	1266
1	8385959	8386160	AT1G23710.1	772	973
1	8309591	8309795	AT1G23390.1	1122	1326
1	8262996	8263130	AT1G23290.1	72	206
1	8200770	8200967	AT1G23130.1	369	566
1	8180541	8180749	AT1G23080.4	2111	2319
1	8180541	8180749	AT1G23080.4	2111	2319
1	8181974	8182095	AT1G23080.4	1467	1588
1	8168656	8169034	AT1G23050.1	214	592
1	8168656	8169034	AT1G23050.1	214	592
1	8157245	8157532	AT1G23030.1	566	853
1	8099523	8099814	AT1G22882.1	864	1155
1	8100457	8100725	AT1G22882.1	1798	2066
1	8100779	8101119	AT1G22882.1	2120	2460
1	8049197	8049299	AT1G22740.1	108	210
1	8049197	8049299	AT1G22740.1	108	210
1	8006317	8006417	AT1G22640.1	254	354
1	8006890	8007140	AT1G22640.1	670	920
1	8006890	8007140	AT1G22640.1	670	920
1	7995974	7996230	AT1G22620.1	4600	4856
1	7983722	7983995	AT1G22590.1	225	498
1	7966975	7967108	AT1G22550.1	1335	1468
1	7955776	7955894	AT1G22530.1	2169	2287
1	7957315	7958287	AT1G22530.1	278	1250
1	7957315	7958287	AT1G22530.1	278	1250
1	7925958	7926233	AT1G22450.1	376	651
1	7912289	7912624	AT1G22410.1	447	782
1	7912724	7912824	AT1G22410.1	804	904
1	7903898	7904149	AT1G22400.1	1534	1785
1	7904288	7904503	AT1G22400.1	1180	1395
1	7898123	7898395	AT1G22370.1	1941	2213
1	7895072	7895335	AT1G22360.1	1413	1676
1	7882640	7883118	AT1G22310.2	707	1185
1	7879591	7879779	AT1G22300.3	694	882
1	7836486	7836586	AT1G22190.1	706	806
1	7775473	7775641	AT1G22060.1	4729	4897
1	7777354	7777488	AT1G22060.1	2882	3016
1	7778154	7778280	AT1G22060.1	2090	2216
1	7779163	7779291	AT1G22060.1	1079	1207
1	7735031	7735182	AT1G21980.1	371	522
1	7735432	7735863	AT1G21980.1	772	1203
1	7735432	7735863	AT1G21980.1	772	1203
1	7651277	7651430	AT1G21760.2	1058	1211
1	7648354	7648623	AT1G21750.1	1503	1772
1	7644671	7644898	AT1G21740.1	3129	3356
1	7614291	7614743	AT1G21680.1	1458	1910
1	7590730	7590842	AT1G21640.2	2104	2216
1	7573423	7573686	AT1G21600.2	161	424
1	7569644	7569826	AT1G21590.2	80	262
1	7569644	7569826	AT1G21590.2	80	262
1	7557448	7557752	AT1G21580.1	6830	7134
1	7557448	7557752	AT1G21580.1	6830	7134
1	7511199	7511495	AT1G21450.1	1964	2260
1	7511199	7511495	AT1G21450.1	1964	2260
1	7496122	7496310	AT1G21400.2	2137	2325
1	7496122	7496310	AT1G21400.2	2137	2325
1	7446291	7446418	AT1G21270.1	1393	1520
1	7447037	7447285	AT1G21270.1	2139	2387
1	7422277	7422422	AT1G21200.2	939	1084
1	7422529	7422802	AT1G21200.2	1191	1464
1	7411631	7411979	AT1G21160.1	1194	1542
1	7412090	7412210	AT1G21160.1	963	1083
1	7325065	7325361	AT1G20980.1	595	891
1	7314333	7315036	AT1G20970.1	291	994
1	7314333	7315036	AT1G20970.1	291	994
1	7314333	7315036	AT1G20970.1	291	994
1	7315921	7316069	AT1G20970.1	1879	2027
1	7302717	7302986	AT1G20960.1	6323	6592
1	7308605	7308933	AT1G20960.1	1184	1512
1	7309054	7309396	AT1G20960.1	721	1063
1	7309489	7309825	AT1G20960.1	292	628
1	7285309	7286558	AT1G20920.1	189	1438
1	7285309	7286558	AT1G20920.1	189	1438
1	7285309	7286558	AT1G20920.1	189	1438
1	7285309	7286558	AT1G20920.1	189	1438
1	7285309	7286558	AT1G20920.1	189	1438
1	7285309	7286558	AT1G20920.1	189	1438
1	7285309	7286558	AT1G20920.1	189	1438
1	7288062	7288289	AT1G20920.1	2942	3169
1	7233300	7233483	AT1G20810.2	781	964
1	7233300	7233483	AT1G20810.2	781	964
1	7220226	7220504	AT1G20780.1	2426	2704
1	7159558	7159659	AT1G20650.1	752	853
1	7128961	7129069	AT1G20580.1	95	203
1	7120335	7120464	AT1G20560.1	1275	1404
1	7088192	7088682	AT1G20450.1	835	1325
1	7088192	7088682	AT1G20450.1	835	1325
1	7085333	7085693	AT1G20440.1	1181	1541
1	7052631	7052773	AT1G20370.1	973	1115
1	7039153	7039429	AT1G20330.1	803	1079
1	7001450	7001692	AT1G20200.1	1327	1569
1	6938030	6938278	AT1G20010.1	1456	1704
1	6928077	6928239	AT1G19960.1	342	504
1	6916303	6916522	AT1G19920.1	302	521
1	6903675	6903863	AT1G19880.1	293	481
1	6895726	6895937	AT1G19870.1	2220	2431
1	6897559	6897935	AT1G19870.1	575	951
1	6897559	6897935	AT1G19870.1	575	951
1	6857612	6857750	AT1G19835.1	1866	2004
1	6858466	6859009	AT1G19835.1	607	1150
1	6858466	6859009	AT1G19835.1	607	1150
1	6833349	6833484	AT1G19770.1	930	1065
1	6821107	6821421	AT1G19720.1	1291	1605
1	6821659	6822224	AT1G19720.1	488	1053
1	6811149	6811373	AT1G19700.3	812	1036
1	6803887	6804204	AT1G19670.1	736	1053
1	6800381	6800616	AT1G19660.3	1082	1317
1	6760454	6760802	AT1G19520.1	596	944
1	6760454	6760802	AT1G19520.1	596	944
1	6760857	6761028	AT1G19520.1	999	1170
1	6761746	6761848	AT1G19520.1	1516	1618
1	6751141	6751361	AT1G19485.2	2267	2487
1	6726811	6727198	AT1G19430.2	871	1258
1	6713194	6713649	AT1G19400.2	454	909
1	6688822	6688950	AT1G19350.4	230	358
1	6689996	6690225	AT1G19350.4	1087	1316
1	6683183	6683304	AT1G19330.1	256	377
1	6602221	6602359	AT1G19110.1	117	255
1	6568147	6568352	AT1G19020.1	146	351
1	6546584	6546840	AT1G18950.2	408	664
1	6550837	6551145	AT1G18950.2	1921	2229
1	6551315	6551535	AT1G18950.2	2399	2619
1	6525265	6525425	AT1G18890.1	651	811
1	6501502	6501801	AT1G18840.3	1617	1916
1	6464987	6465225	AT1G18740.1	1066	1304
1	6461337	6461446	AT1G18730.4	386	495
1	6461337	6461446	AT1G18730.4	386	495
1	6421150	6421253	AT1G18660.4	180	283
1	6421150	6421253	AT1G18660.4	180	283
1	6413864	6414235	AT1G18620.3	3596	3967
1	6281114	6281346	AT1G18260.1	712	944
1	6259878	6260070	AT1G18190.1	1073	1265
1	6260366	6260543	AT1G18190.1	600	777
1	6185249	6185501	AT1G17970.1	533	785
1	6166975	6167141	AT1G17930.1	1154	1320
1	6142878	6143048	AT1G17840.1	477	647
1	6143528	6143703	AT1G17840.1	902	1077
1	6093669	6093778	AT1G17720.2	2052	2161
1	6093669	6093778	AT1G17720.2	2052	2161
1	6076375	6076624	AT1G17680.3	176	425
1	6073892	6074192	AT1G17665.1	334	634
1	6037861	6038016	AT1G17560.2	433	588
1	6035020	6035234	AT1G17550.1	751	965
1	6027170	6027310	AT1G17520.4	76	216
1	6027170	6027310	AT1G17520.4	76	216
1	6008965	6009110	AT1G17490.1	266	411
1	5949610	5949805	AT1G17360.1	2176	2371
1	5950490	5950645	AT1G17360.1	2958	3113
1	5881257	5881583	AT1G17210.1	2094	2420
1	5878483	5878593	AT1G17200.1	94	204
1	5856736	5856885	AT1G17140.1	1185	1334
1	5856940	5857504	AT1G17140.1	566	1130
1	5856940	5857504	AT1G17140.1	566	1130
1	5850753	5850853	AT1G17110.1	37	137
1	5850753	5850853	AT1G17110.1	37	137
1	5845303	5845493	AT1G17100.1	583	773
1	5837914	5838601	AT1G17070.1	325	1012
1	5837914	5838601	AT1G17070.1	325	1012
1	5772796	5772949	AT1G16870.1	374	527
1	5767389	5767522	AT1G16860.1	90	223
1	5767389	5767522	AT1G16860.1	90	223
1	5767389	5767522	AT1G16860.1	90	223
1	5767389	5767522	AT1G16860.1	90	223
1	5727747	5727912	AT1G16740.1	126	291
1	5670336	5670436	AT1G16560.2	1129	1229
1	5670336	5670436	AT1G16560.2	1129	1229
1	5604321	5604462	AT1G16390.1	1536	1677
1	5591522	5592030	AT1G16350.1	652	1160
1	5547100	5547426	AT1G16210.1	328	654
1	5514515	5514673	AT1G16080.1	254	412
1	5514941	5515075	AT1G16080.1	514	648
1	5496181	5496334	AT1G16010.2	1051	1204
1	5496524	5496720	AT1G16010.2	778	974
1	5475359	5475536	AT1G15940.1	1196	1373
1	5477658	5477988	AT1G15940.1	2894	3224
1	5449465	5450186	AT1G15830.1	855	1576
1	5449465	5450186	AT1G15830.1	855	1576
1	5448361	5448573	AT1G15825.1	36	248
1	5447565	5447738	AT1G15820.1	143	316
1	5417635	5417751	AT1G15750.3	2114	2230
1	5407525	5407669	AT1G15730.1	1319	1463
1	5401462	5401608	AT1G15690.1	1941	2087
1	5402143	5402319	AT1G15690.1	2460	2636
1	5402143	5402319	AT1G15690.1	2460	2636
1	5390943	5391166	AT1G15670.1	992	1215
1	5340051	5340374	AT1G15530.1	1558	1881
1	5328507	5328750	AT1G15500.1	1812	2055
1	5296426	5296666	AT1G15400.1	217	457
1	5275947	5276787	AT1G15340.1	658	1498
1	5275947	5276787	AT1G15340.1	658	1498
1	5257339	5257626	AT1G15290.1	4778	5065
1	5258356	5258685	AT1G15290.1	3719	4048
1	5261861	5262079	AT1G15290.1	1927	2145
1	5250047	5250229	AT1G15260.1	288	470
1	5245379	5245502	AT1G15240.1	1593	1716
1	5247310	5247428	AT1G15240.1	3198	3316
1	5242764	5243053	AT1G15230.1	210	499
1	5208735	5208911	AT1G15130.1	921	1097
1	5205381	5205493	AT1G15125.2	791	903
1	5169472	5169796	AT1G15000.1	877	1201
1	5165851	5166021	AT1G14980.2	749	919
1	5165851	5166021	AT1G14980.2	749	919
1	5121843	5121997	AT1G14850.1	1081	1235
1	5075450	5075846	AT1G14740.1	2055	2451
1	5076608	5076727	AT1G14740.1	1255	1374
1	5062119	5062297	AT1G14710.1	2123	2301
1	5038257	5038507	AT1G14670.1	295	545
1	5028847	5029293	AT1G14650.1	1276	1722
1	5029515	5029654	AT1G14650.1	1944	2083
1	5024641	5024786	AT1G14640.1	1124	1269
1	4990587	4990722	AT1G14580.2	376	511
1	4962055	4962415	AT1G14510.1	876	1236
1	4962055	4962415	AT1G14510.1	876	1236
1	4962055	4962415	AT1G14510.1	876	1236
1	4951471	4951705	AT1G14460.1	1580	1814
1	4919077	4919281	AT1G14380.3	1209	1413
1	4890455	4890887	AT1G14330.1	1446	1878
1	4878046	4878208	AT1G14280.1	541	703
1	4834736	4834849	AT1G14120.1	106	219
1	4817367	4817752	AT1G14060.1	361	746
1	4807176	4807302	AT1G14030.1	216	342
1	4793698	4793881	AT1G13980.2	3944	4127
1	4750120	4750371	AT1G13880.1	655	906
1	4729197	4729352	AT1G13790.1	1563	1718
1	4729998	4730107	AT1G13790.1	2061	2170
1	4714240	4714416	AT1G13740.1	808	984
1	4679076	4679193	AT1G13640.1	373	490
1	4577344	4577655	AT1G13360.2	313	624
1	4575165	4575296	AT1G13350.1	911	1042
1	4567112	4567243	AT1G13320.4	211	342
1	4542383	4542606	AT1G13260.1	216	439
1	4542746	4542950	AT1G13260.1	579	783
1	4543062	4543367	AT1G13260.1	895	1200
1	4525605	4525710	AT1G13245.1	495	600
1	4525605	4525710	AT1G13245.1	495	600
1	4517634	4517855	AT1G13220.3	1401	1622
1	4517917	4518308	AT1G13220.3	1684	2075
1	4500438	4500844	AT1G13190.1	1121	1527
1	4500910	4501326	AT1G13190.1	1593	2009
1	4487379	4487782	AT1G13160.1	1627	2030
1	4487379	4487782	AT1G13160.1	1627	2030
1	4488166	4488345	AT1G13160.1	2243	2422
1	4471302	4471557	AT1G13120.1	1191	1446
1	4440840	4440954	AT1G13020.1	2057	2171
1	4440840	4440954	AT1G13020.1	2057	2171
1	4442832	4443414	AT1G13020.1	541	1123
1	4433865	4434018	AT1G12990.1	261	414
1	4433865	4434018	AT1G12990.1	261	414
1	4381471	4381573	AT1G12850.1	192	294
1	4374573	4374850	AT1G12840.1	369	646
1	4364125	4364660	AT1G12800.1	663	1198
1	4364125	4364660	AT1G12800.1	663	1198
1	4352043	4352233	AT1G12770.1	472	662
1	4352418	4352761	AT1G12770.1	847	1190
1	4348835	4349043	AT1G12760.1	338	546
1	4321854	4322097	AT1G12680.1	776	1019
1	4321854	4322097	AT1G12680.1	776	1019
1	4268316	4268423	AT1G12520.3	303	410
1	4268316	4268423	AT1G12520.3	303	410
1	4267369	4267477	AT1G12520.1	845	953
1	4263528	4263727	AT1G12500.1	1100	1299
1	4244490	4244595	AT1G12450.1	587	692
1	4241810	4242071	AT1G12440.2	893	1154
1	4172691	4172880	AT1G12270.1	657	846
1	4084507	4084911	AT1G12080.2	163	567
1	4053704	4053805	AT1G12000.1	67	168
1	4053704	4053805	AT1G12000.1	67	168
1	4016941	4017124	AT1G11910.2	2318	2501
1	4016941	4017124	AT1G11910.2	2318	2501
1	4002085	4002293	AT1G11860.3	702	910
1	4002718	4003218	AT1G11860.3	1117	1617
1	3991682	3991928	AT1G11820.3	1449	1695
1	3952554	3952876	AT1G11720.2	482	804
1	3952554	3952876	AT1G11720.2	482	804
1	3953128	3953342	AT1G11720.2	1056	1270
1	3945837	3946340	AT1G11700.1	254	757
1	3945837	3946340	AT1G11700.1	254	757
1	3921734	3922011	AT1G11660.1	861	1138
1	3915637	3915881	AT1G11650.1	592	836
1	3864635	3864754	AT1G11480.1	1601	1720
1	3866774	3866897	AT1G11480.1	104	227
1	3866774	3866897	AT1G11480.1	104	227
1	3850016	3850247	AT1G11440.1	816	1047
1	3832674	3832903	AT1G11380.1	112	341
1	3834053	3834202	AT1G11380.1	1029	1178
1	3834053	3834202	AT1G11380.1	1029	1178
1	3822193	3822569	AT1G11360.4	520	896
1	3822193	3822569	AT1G11360.4	520	896
1	3811201	3811456	AT1G11330.3	1407	1662
1	3803126	3803277	AT1G11310.1	654	805
1	3777390	3777507	AT1G11260.1	155	272
1	3777390	3777507	AT1G11260.1	155	272
1	3779923	3780189	AT1G11260.1	1583	1849
1	3756423	3756605	AT1G11210.1	394	576
1	3656010	3656327	AT1G10940.1	1257	1574
1	3628068	3628180	AT1G10890.1	235	347
1	3588109	3588301	AT1G10760.1	1184	1376
1	3563297	3563516	AT1G10720.1	457	676
1	3536436	3536536	AT1G10670.1	630	730
1	3492898	3493280	AT1G10580.1	555	937
1	3460697	3460882	AT1G10500.1	353	538
1	3407274	3407750	AT1G10390.2	2982	3458
1	3407274	3407750	AT1G10390.2	2982	3458
1	3384615	3384819	AT1G10320.2	1595	1799
1	3383782	3383898	AT1G10310.1	106	222
1	3333799	3334052	AT1G10170.2	3504	3757
1	3335728	3335842	AT1G10170.2	1714	1828
1	3326996	3327307	AT1G10150.1	1198	1509
1	3323065	3323219	AT1G10140.1	517	671
1	3270017	3270321	AT1G10020.1	1382	1686
1	3254340	3254581	AT1G09970.1	2243	2484
1	3237167	3237616	AT1G09940.1	1493	1942
1	3206325	3206425	AT1G09870.1	475	575
1	29427961	29428109	AT1G09793.1	165	313
1	3166235	3166340	AT1G09780.1	1256	1361
1	3166973	3167138	AT1G09780.1	624	789
1	3162646	3162921	AT1G09770.1	550	825
1	3162646	3162921	AT1G09770.1	550	825
1	3163025	3163157	AT1G09770.1	929	1061
1	3163679	3163858	AT1G09770.1	1583	1762
1	3147957	3148246	AT1G09730.2	2735	3024
1	3142233	3142360	AT1G09710.3	833	960
1	3121388	3121613	AT1G09640.1	908	1133
1	3095513	3095652	AT1G09570.1	3895	4034
1	3095958	3096061	AT1G09570.1	3568	3671
1	3096415	3096877	AT1G09570.1	2822	3284
1	3097325	3097427	AT1G09570.1	2470	2572
1	28212238	28212338	AT1G09533.1	20	120
1	3038094	3038326	AT1G09415.1	83	315
1	3009077	3009354	AT1G09310.1	168	445
1	3003595	3003750	AT1G09290.1	13	168
1	3003595	3003750	AT1G09290.1	13	168
1	3003595	3003750	AT1G09290.1	13	168
1	2997596	2997784	AT1G09270.1	1555	1743
1	2994447	2994694	AT1G09270.1	117	364
1	2928523	2928721	AT1G09070.1	1022	1220
1	2924743	2925122	AT1G09060.3	204	583
1	2877761	2878093	AT1G08940.1	332	664
1	2873523	2873822	AT1G08930.1	224	523
1	2821621	2821776	AT1G08820.2	1574	1729
1	2821621	2821776	AT1G08820.2	1574	1729
1	2814096	2814407	AT1G08800.1	2947	3258
1	2810011	2810184	AT1G08780.1	318	491
1	2805847	2805982	AT1G08760.1	804	939
1	2778765	2778895	AT1G08720.2	2717	2847
1	2770145	2770387	AT1G08700.1	989	1231
1	2757147	2757480	AT1G08660.1	1273	1606
1	2757147	2757480	AT1G08660.1	1273	1606
1	2745244	2745677	AT1G08630.4	149	582
1	2741074	2741288	AT1G08620.2	2277	2491
1	2733779	2733975	AT1G08610.1	1764	1960
1	2709947	2710140	AT1G08560.1	771	964
1	2710192	2710498	AT1G08560.1	413	719
1	2708977	2709357	AT1G08550.3	1573	1953
1	2706414	2706670	AT1G08540.1	1603	1859
1	2694149	2694265	AT1G08510.1	283	399
1	2694149	2694265	AT1G08510.1	283	399
1	2682324	2682442	AT1G08470.1	1187	1305
1	2650218	2650369	AT1G08420.1	760	911
1	2620594	2620727	AT1G08315.1	819	952
1	2567576	2567851	AT1G08190.1	157	432
1	2572976	2573132	AT1G08190.1	3009	3165
1	2538077	2538200	AT1G08115.1	39	162
1	2505209	2505431	AT1G08060.1	3603	3825
1	2482610	2482828	AT1G07990.2	2727	2945
1	2475715	2475867	AT1G07985.1	490	642
1	2474613	2474873	AT1G07980.2	141	401
1	2466865	2466977	AT1G07950.1	82	194
1	2464639	2464758	AT1G07940.3	639	758
1	2460223	2460483	AT1G07930.1	1300	1560
1	2455595	2455719	AT1G07920.1	225	349
1	2421628	2421795	AT1G07820.1	272	439
1	2413070	2413262	AT1G07790.1	133	325
1	2391099	2391318	AT1G07720.2	1311	1530
1	2374055	2374198	AT1G07670.1	160	303
1	2342420	2342534	AT1G07615.1	1339	1453
1	2331386	2331593	AT1G07570.1	1314	1521
1	18112469	18112708	AT1G07513.1	114	353
1	18112469	18112708	AT1G07513.1	114	353
1	2308988	2309127	AT1G07510.1	3304	3443
1	2249449	2250026	AT1G07320.3	316	893
1	2249449	2250026	AT1G07320.3	316	893
1	2238816	2239026	AT1G07280.1	587	797
1	2211334	2211656	AT1G07200.2	1063	1385
1	16471434	16471557	AT1G07187.1	427	550
1	2192149	2192585	AT1G07140.1	610	1046
1	2190151	2190392	AT1G07135.1	393	634
1	2190447	2190602	AT1G07135.1	183	338
1	2164838	2164948	AT1G07050.2	314	424
1	2130888	2131070	AT1G06950.1	2532	2714
1	2131370	2131545	AT1G06950.1	2057	2232
1	2095924	2096099	AT1G06820.4	420	595
1	2090308	2090621	AT1G06800.1	1066	1379
1	2076678	2076900	AT1G06760.1	763	985
1	2077424	2077613	AT1G06760.1	155	344
1	2063486	2063664	AT1G06720.1	1850	2028
1	2053492	2053647	AT1G06700.2	935	1090
1	2041076	2041265	AT1G06670.1	353	542
1	2046306	2046842	AT1G06670.1	3861	4397
1	2046306	2046842	AT1G06670.1	3861	4397
1	2032564	2032763	AT1G06640.1	939	1138
1	11685254	11685357	AT1G06553.1	20	123
1	2001752	2002495	AT1G06530.1	371	1114
1	1970691	1970820	AT1G06470.2	494	623
1	11435841	11435965	AT1G06463.1	17	141
1	1960364	1960517	AT1G06430.2	2195	2348
1	1961443	1961684	AT1G06430.2	1282	1523
1	1962122	1962482	AT1G06430.2	484	844
1	1955674	1955774	AT1G06410.1	543	643
1	1956232	1956602	AT1G06410.1	1101	1471
1	1956232	1956602	AT1G06410.1	1101	1471
1	1956960	1957138	AT1G06410.1	1829	2007
1	1957483	1957746	AT1G06410.1	2258	2521
1	1958292	1958529	AT1G06410.1	2870	3107
1	1958292	1958529	AT1G06410.1	2870	3107
1	1951073	1951265	AT1G06400.1	669	861
1	1907486	1907773	AT1G06230.4	264	551
1	1907486	1907773	AT1G06230.4	264	551
1	1908278	1908704	AT1G06230.4	1056	1482
1	1900553	1900761	AT1G06220.2	332	540
1	1893085	1893268	AT1G06190.1	521	704
1	1883249	1883391	AT1G06160.1	343	485
1	1869869	1869995	AT1G06150.2	2405	2531
1	1869869	1869995	AT1G06150.2	2405	2531
1	1869869	1869995	AT1G06150.2	2405	2531
1	1791658	1791977	AT1G05910.1	644	963
1	1767882	1768116	AT1G05850.2	611	845
1	1645741	1646256	AT1G05562.1	442	957
1	1645741	1646256	AT1G05562.1	442	957
1	1645741	1646256	AT1G05562.1	442	957
1	1601324	1601871	AT1G05460.1	2659	3206
1	1577240	1577835	AT1G05380.2	346	941
1	1577240	1577835	AT1G05380.2	346	941
1	1578085	1578229	AT1G05380.2	1191	1335
1	1578348	1578591	AT1G05380.2	1454	1697
1	1578779	1578892	AT1G05380.2	1885	1998
1	1555561	1555978	AT1G05320.1	851	1268
1	1534005	1534184	AT1G05270.1	584	763
1	1502524	1502772	AT1G05190.1	530	778
1	1484315	1484541	AT1G05150.1	2420	2646
1	1485002	1485463	AT1G05150.1	1498	1959
1	1485002	1485463	AT1G05150.1	1498	1959
1	1486219	1486326	AT1G05150.1	635	742
1	1483407	1483534	AT1G05140.1	862	989
1	1431461	1431721	AT1G05010.1	985	1245
1	1372014	1372278	AT1G04860.1	295	559
1	1356330	1356586	AT1G04820.1	1469	1725
1	1348608	1349134	AT1G04800.1	345	871
1	1336516	1336912	AT1G04770.1	646	1042
1	1300695	1301108	AT1G04660.1	666	1079
1	1290892	1291017	AT1G04630.1	96	221
1	1235573	1235838	AT1G04530.1	369	634
1	1201086	1201319	AT1G04430.1	2100	2333
1	1185819	1186015	AT1G04400.1	2158	2354
1	1152332	1152469	AT1G04300.1	797	934
1	1144282	1144468	AT1G04280.1	1530	1716
1	1141902	1142016	AT1G04270.1	465	579
1	1018662	1019014	AT1G03970.1	563	915
1	1018662	1019014	AT1G03970.1	563	915
1	1018662	1019014	AT1G03970.1	563	915
1	1010809	1010946	AT1G03940.1	200	337
1	944835	944976	AT1G03770.2	264	405
1	942255	942453	AT1G03760.1	598	796
1	909095	909214	AT1G03630.1	1232	1351
1	902427	902537	AT1G03610.2	1331	1441
1	894486	894750	AT1G03590.1	1707	1971
1	881446	881637	AT1G03530.1	1668	1859
1	882369	882671	AT1G03530.1	929	1231
1	869172	869304	AT1G03475.1	1292	1424
1	869172	869304	AT1G03475.1	1292	1424
1	870715	870915	AT1G03475.1	394	594
1	866264	866659	AT1G03470.2	462	857
1	863908	864088	AT1G03457.1	285	465
1	846134	846415	AT1G03410.2	49	330
1	836057	836173	AT1G03380.1	291	407
1	836057	836173	AT1G03380.1	291	407
1	834571	834729	AT1G03370.1	3056	3214
1	822879	823031	AT1G03350.1	1380	1532
1	823231	823735	AT1G03350.1	676	1180
1	823231	823735	AT1G03350.1	676	1180
1	823911	824068	AT1G03350.1	343	500
1	788268	788370	AT1G03220.1	1437	1539
1	755468	755800	AT1G03140.1	504	836
1	755468	755800	AT1G03140.1	504	836
1	756095	756195	AT1G03140.1	109	209
1	733291	733527	AT1G03080.2	4167	4403
1	733859	734021	AT1G03080.2	3673	3835
1	734684	734882	AT1G03080.2	2812	3010
1	735211	735447	AT1G03080.2	2247	2483
1	736223	736339	AT1G03080.2	1355	1471
1	716824	717046	AT1G03060.2	8067	8289
1	683902	684187	AT1G02990.4	2761	3046
1	684409	684591	AT1G02990.4	2357	2539
1	668255	668387	AT1G02960.1	697	829
1	646194	646307	AT1G02890.1	3346	3459
1	649819	650037	AT1G02890.1	1266	1484
1	596694	596869	AT1G02730.1	1651	1826
1	584433	584543	AT1G02690.1	300	410
1	581879	581985	AT1G02680.1	476	582
1	581879	581985	AT1G02680.1	476	582
1	572330	572529	AT1G02660.1	2139	2338
1	574252	574546	AT1G02660.1	540	834
1	574252	574546	AT1G02660.1	540	834
1	567259	567524	AT1G02640.1	2261	2526
1	554488	554607	AT1G02610.2	574	693
1	539687	539787	AT1G02560.1	1039	1139
1	404275	404402	AT1G02140.1	55	182
1	344193	344294	AT1G01990.1	107	208
1	344193	344294	AT1G01990.1	107	208
1	336484	336785	AT1G01960.1	1128	1429
1	285082	285282	AT1G01790.1	647	847
1	285440	285828	AT1G01790.1	1005	1393
1	269092	269198	AT1G01720.1	926	1032
1	227005	227233	AT1G01620.1	311	539
1	223568	223859	AT1G01610.1	415	706
1	198317	198427	AT1G01540.2	1688	1798
1	180480	180828	AT1G01490.3	1096	1444
1	137477	137652	AT1G01350.1	838	1013
1	121663	122021	AT1G01320.3	5183	5541
1	126253	126539	AT1G01320.3	1793	2079
1	126253	126539	AT1G01320.3	1793	2079
1	122544	122740	AT1G01320.3	4464	4660
1	110768	110890	AT1G01260.3	1748	1870
1	101402	101588	AT1G01240.4	1023	1209
1	88928	89032	AT1G01210.3	46	150
1	76339	76471	AT1G01180.1	950	1082
1	67387	67571	AT1G01140.1	204	388
1	57442	57641	AT1G01120.1	1575	1774
1	23801	24313	AT1G01040.1	681	1193
1	23801	24313	AT1G01040.1	681	1193
1	30538	30724	AT1G01040.1	5672	5858
2	19689631	19689769	AT2G48160.1	4353	4491
2	19689631	19689769	AT2G48160.1	4353	4491
2	19679274	19679452	AT2G48110.1	3685	3863
2	19637096	19637611	AT2G47990.1	1068	1583
2	19637096	19637611	AT2G47990.1	1068	1583
2	19630186	19630434	AT2G47970.1	970	1218
2	19579415	19579560	AT2G47800.1	4137	4282
2	19555219	19555327	AT2G47710.1	461	569
2	19533147	19533286	AT2G47620.2	959	1098
2	19522470	19522669	AT2G47590.1	697	896
2	19497257	19497379	AT2G47500.1	2799	2921
2	19472972	19473185	AT2G47450.1	400	613
2	19473252	19473835	AT2G47450.1	680	1263
2	19458507	19458650	AT2G47420.1	992	1135
2	19433880	19434000	AT2G47350.1	156	276
2	19433880	19434000	AT2G47350.1	156	276
2	19435728	19435896	AT2G47350.1	1324	1492
2	19431224	19431404	AT2G47330.1	418	598
2	19389722	19389927	AT2G47230.1	1977	2182
2	19344734	19345087	AT2G47110.1	100	453
2	19344734	19345087	AT2G47110.1	100	453
2	19344734	19345087	AT2G47110.1	100	453
2	19337084	19337272	AT2G47070.1	432	620
2	19279638	19279753	AT2G46920.2	2059	2174
2	19277423	19277556	AT2G46915.1	218	351
2	19270366	19270487	AT2G46900.1	571	692
2	19238775	19238985	AT2G46800.2	1288	1498
2	19139011	19139251	AT2G46620.1	1599	1839
2	19136098	19136411	AT2G46600.1	80	393
2	19136098	19136411	AT2G46600.1	80	393
2	19124647	19124833	AT2G46560.2	737	923
2	19112298	19112503	AT2G46550.1	1185	1390
2	19086809	19087013	AT2G46500.2	1982	2186
2	19087556	19087683	AT2G46500.2	1405	1532
2	18996493	18996602	AT2G46260.1	724	833
2	18998199	18998319	AT2G46260.1	1888	2008
2	18991279	18991462	AT2G46250.2	109	292
2	18991279	18991462	AT2G46250.2	109	292
2	18992340	18992918	AT2G46250.2	975	1553
2	18992340	18992918	AT2G46250.2	975	1553
2	18979765	18979972	AT2G46220.1	367	574
2	18973767	18973955	AT2G46192.1	461	649
2	18926148	18926351	AT2G46020.1	2991	3194
2	18929131	18929353	AT2G46020.1	4795	5017
2	18929628	18929871	AT2G46020.1	5292	5535
2	18910412	18910575	AT2G45960.1	332	495
2	18895788	18895946	AT2G45910.2	830	988
2	18896566	18896671	AT2G45910.2	1307	1412
2	18881553	18881849	AT2G45880.1	1016	1312
2	18871735	18871934	AT2G45850.2	1241	1440
2	18871735	18871934	AT2G45850.2	1241	1440
2	18839836	18839989	AT2G45740.1	162	315
2	18793630	18793796	AT2G45620.1	767	933
2	18794355	18794634	AT2G45620.1	1333	1612
2	18787740	18788485	AT2G45590.1	1751	2496
2	18787740	18788485	AT2G45590.1	1751	2496
2	18787740	18788485	AT2G45590.1	1751	2496
2	18762647	18762894	AT2G45540.1	6272	6519
2	18763311	18763479	AT2G45540.1	5843	6011
2	18764794	18764988	AT2G45540.1	4975	5169
2	18768466	18768746	AT2G45540.1	3137	3417
2	18771552	18771673	AT2G45540.1	936	1057
2	18732369	18732569	AT2G45440.1	1054	1254
2	18705132	18705352	AT2G45400.2	610	830
2	18706026	18706246	AT2G45400.2	156	376
2	18700338	18700663	AT2G45380.2	1364	1689
2	18700338	18700663	AT2G45380.2	1364	1689
2	18700808	18700936	AT2G45380.2	1091	1219
2	18700808	18700936	AT2G45380.2	1091	1219
2	18661712	18661939	AT2G45250.1	96	323
2	18595382	18595533	AT2G45100.1	1678	1829
2	18587301	18587478	AT2G45070.3	277	454
2	18515623	18515793	AT2G44900.2	676	846
2	18453020	18453192	AT2G44760.1	1393	1565
2	18454400	18454624	AT2G44760.1	307	531
2	18437576	18437795	AT2G44730.1	771	990
2	18437917	18438122	AT2G44730.1	444	649
2	18433481	18433960	AT2G44710.4	249	728
2	18433481	18433960	AT2G44710.4	249	728
2	18432825	18432990	AT2G44710.1	140	305
2	18409455	18409555	AT2G44600.1	877	977
2	18375934	18376062	AT2G44500.1	1506	1634
2	18375934	18376062	AT2G44500.1	1506	1634
2	18376383	18376491	AT2G44500.1	1955	2063
2	18376383	18376491	AT2G44500.1	1955	2063
2	18334373	18334580	AT2G44430.1	904	1111
2	18335652	18335816	AT2G44430.1	1661	1825
2	18335915	18336140	AT2G44430.1	1924	2149
2	18309305	18309431	AT2G44310.1	94	220
2	18282309	18282476	AT2G44210.1	1195	1362
2	18277331	18277642	AT2G44200.1	723	1034
2	18254377	18254570	AT2G44140.2	2029	2222
2	18254715	18254902	AT2G44140.2	1697	1884
2	18254377	18254570	AT2G44140.2	2029	2222
2	18254377	18254570	AT2G44140.2	2029	2222
2	18254715	18254902	AT2G44140.2	1697	1884
2	18254715	18254902	AT2G44140.2	1697	1884
2	18230081	18230358	AT2G44065.2	595	872
2	18226918	18227135	AT2G44060.1	132	349
2	18205459	18205587	AT2G43970.1	1773	1901
2	18205459	18205587	AT2G43970.1	1773	1901
2	18207521	18207676	AT2G43970.1	543	698
2	18153448	18153707	AT2G43820.1	1284	1543
2	18133643	18133850	AT2G43760.3	665	872
2	18121358	18121646	AT2G43710.1	379	667
2	18122354	18122499	AT2G43710.1	1299	1444
2	18110577	18110791	AT2G43680.1	1561	1775
2	18111320	18111423	AT2G43680.1	2224	2327
2	18096721	18096945	AT2G43630.1	532	756
2	18018230	18018371	AT2G43375.1	321	462
2	18007869	18008033	AT2G43340.1	241	405
2	17991308	17991628	AT2G43290.1	420	740
2	17991308	17991628	AT2G43290.1	420	740
2	17984401	17984565	AT2G43260.1	477	641
2	17962456	17962612	AT2G43210.2	905	1061
2	17895462	17895655	AT2G43030.1	667	860
2	17855162	17855277	AT2G42900.1	606	721
2	17836930	17837139	AT2G42870.1	480	689
2	17796464	17796645	AT2G42760.1	769	950
2	17776449	17776556	AT2G42690.1	1074	1181
2	17774964	17775091	AT2G42680.1	133	260
2	17757435	17757760	AT2G42620.1	1367	1692
2	17735674	17735851	AT2G42600.1	2166	2343
2	17729362	17729637	AT2G42580.1	884	1159
2	17714978	17715249	AT2G42560.1	1563	1834
2	17715928	17716617	AT2G42560.1	296	985
2	17711263	17711381	AT2G42540.2	604	722
2	17709227	17709343	AT2G42530.1	834	950
2	17705548	17705763	AT2G42520.1	405	620
2	17708466	17708819	AT2G42520.1	1862	2215
2	17633510	17633920	AT2G42330.1	271	681
2	17628434	17628718	AT2G42320.2	690	974
2	17625267	17625397	AT2G42310.1	275	405
2	17604832	17605131	AT2G42270.1	503	802
2	17605279	17605670	AT2G42270.1	950	1341
2	17590642	17590842	AT2G42210.1	224	424
2	17583574	17584050	AT2G42190.3	742	1218
2	17579816	17580011	AT2G42170.4	921	1116
2	17544593	17545030	AT2G42040.1	617	1054
2	17544593	17545030	AT2G42040.1	617	1054
2	17539013	17539161	AT2G42030.1	1840	1988
2	17539938	17540238	AT2G42030.1	763	1063
2	17533128	17533304	AT2G42010.2	3444	3620
2	17514996	17515201	AT2G41960.1	2979	3184
2	17492218	17492323	AT2G41900.1	1317	1422
2	17478180	17478431	AT2G41890.1	2395	2646
2	17460823	17461422	AT2G41840.1	118	717
2	17460823	17461422	AT2G41840.1	118	717
2	17436048	17436157	AT2G41790.1	149	258
2	17406783	17407067	AT2G41720.3	259	543
2	17402686	17402918	AT2G41710.3	133	365
2	17364087	17364216	AT2G41650.1	1362	1491
2	17334698	17334906	AT2G41560.1	1105	1313
2	17337081	17337223	AT2G41560.1	270	412
2	17325366	17325478	AT2G41530.1	255	367
2	17306198	17306383	AT2G41500.1	418	603
2	17262157	17262399	AT2G41410.1	619	861
2	17159331	17159498	AT2G41170.2	1475	1642
2	17141024	17141212	AT2G41110.1	478	666
2	17139152	17139389	AT2G41100.3	1740	1977
2	17131712	17131865	AT2G41070.4	496	649
2	17089470	17089804	AT2G40950.1	753	1087
2	16963587	16963954	AT2G40650.1	904	1271
2	16963587	16963954	AT2G40650.1	904	1271
2	16934227	16934418	AT2G40540.3	2738	2929
2	16912228	16912432	AT2G40480.1	1599	1803
2	16874716	16874831	AT2G40410.2	843	958
2	16870541	16870641	AT2G40400.1	1128	1228
2	16772989	16773273	AT2G40140.1	718	1002
2	16774023	16774352	AT2G40140.1	1752	2081
2	16734775	16734877	AT2G40080.1	36	138
2	16722173	16722352	AT2G40030.2	5194	5373
2	16712372	16712955	AT2G40020.2	486	1069
2	16712372	16712955	AT2G40020.2	486	1069
2	16701368	16701591	AT2G40000.1	746	969
2	16689061	16689323	AT2G39980.1	860	1122
2	16679984	16680170	AT2G39950.2	209	395
2	16590344	16590554	AT2G39770.1	996	1206
2	16590615	16590740	AT2G39770.1	1267	1392
2	16567679	16567922	AT2G39720.1	901	1144
2	16478265	16478447	AT2G39480.1	4238	4420
2	16437629	16437871	AT2G39360.1	2674	2916
2	16414624	16414843	AT2G39310.4	1298	1517
2	16416144	16416319	AT2G39310.4	418	593
2	16405528	16405906	AT2G39280.2	470	848
2	16392301	16392772	AT2G39260.1	3286	3757
2	16392301	16392772	AT2G39260.1	3286	3757
2	16392970	16393273	AT2G39260.1	2941	3244
2	16396295	16396507	AT2G39260.1	1450	1662
2	16366292	16366437	AT2G39210.1	1995	2140
2	16334735	16334936	AT2G39170.1	736	937
2	16295863	16296045	AT2G39020.1	724	906
2	16291545	16291680	AT2G39010.2	266	401
2	16293690	16293920	AT2G39010.2	1737	1967
2	16293690	16293920	AT2G39010.2	1737	1967
2	16286623	16286752	AT2G39000.4	862	991
2	16217112	16217353	AT2G38800.1	114	355
2	16217589	16217955	AT2G38800.1	591	957
2	16217589	16217955	AT2G38800.1	591	957
2	16213897	16214011	AT2G38780.2	1411	1525
2	16206587	16206791	AT2G38770.1	2069	2273
2	16168905	16169042	AT2G38670.1	194	331
2	16168905	16169042	AT2G38670.1	194	331
2	16163755	16163903	AT2G38650.1	759	907
2	16135398	16135726	AT2G38560.1	475	803
2	16132706	16133012	AT2G38550.1	731	1037
2	16109260	16109500	AT2G38470.1	708	948
2	16097003	16097348	AT2G38440.1	1113	1458
2	16072894	16073507	AT2G38370.1	654	1267
2	16072894	16073507	AT2G38370.1	654	1267
2	16072894	16073507	AT2G38370.1	654	1267
2	16011920	16012297	AT2G38230.1	688	1065
2	16011920	16012297	AT2G38230.1	688	1065
2	15993110	15993239	AT2G38170.2	38	167
2	15917652	15917948	AT2G38040.1	418	714
2	15920196	15920704	AT2G38040.1	2134	2642
2	15891290	15891610	AT2G37970.1	422	742
2	15882643	15882756	AT2G37950.1	752	865
2	15869292	15869479	AT2G37920.1	593	780
2	15857079	15857450	AT2G37860.3	337	708
2	15793428	15793699	AT2G37650.2	809	1080
2	15781894	15782244	AT2G37630.1	908	1258
2	15774628	15774788	AT2G37600.1	177	337
2	15762181	15762603	AT2G37570.1	849	1271
2	15762181	15762603	AT2G37570.1	849	1271
2	15736828	15737087	AT2G37470.1	102	361
2	15696491	15696651	AT2G37400.1	807	967
2	15638451	15638587	AT2G37230.1	1182	1318
2	15634662	15634837	AT2G37220.1	1117	1292
2	15634662	15634837	AT2G37220.1	1117	1292
2	15619587	15620029	AT2G37190.1	128	570
2	15592695	15592861	AT2G37110.1	144	310
2	15581745	15582062	AT2G37080.3	1544	1861
2	15581745	15582062	AT2G37080.3	1544	1861
2	15582673	15582810	AT2G37080.3	796	933
2	15557620	15557952	AT2G37040.1	2346	2678
2	15559943	15560268	AT2G37040.1	488	813
2	15537580	15537697	AT2G36990.1	1572	1689
2	15515229	15515674	AT2G36950.1	307	752
2	15516175	15516578	AT2G36950.1	875	1278
2	15506991	15507096	AT2G36910.1	4238	4343
2	15454898	15455062	AT2G36850.1	5886	6050
2	15393431	15393548	AT2G36720.2	268	385
2	15393649	15393769	AT2G36720.2	486	606
2	15357672	15358259	AT2G36640.1	361	948
2	15357672	15358259	AT2G36640.1	361	948
2	15357672	15358259	AT2G36640.1	361	948
2	15336429	15336666	AT2G36570.1	1146	1383
2	15337394	15337636	AT2G36570.1	1987	2229
2	15320877	15320977	AT2G36530.2	1981	2081
2	15320877	15320977	AT2G36530.2	1981	2081
2	15314182	15314352	AT2G36490.1	214	384
2	15296855	15297288	AT2G36460.1	1085	1518
2	15296855	15297288	AT2G36460.1	1085	1518
2	15288542	15288925	AT2G36420.1	1249	1632
2	15279754	15279854	AT2G36410.3	634	734
2	15261295	15261456	AT2G36380.1	2767	2928
2	15213251	15213353	AT2G36300.1	988	1090
2	15213251	15213353	AT2G36300.1	988	1090
2	15196650	15196848	AT2G36240.1	1043	1241
2	15193107	15193355	AT2G36220.1	628	876
2	15165503	15166388	AT2G36120.1	291	1176
2	15165503	15166388	AT2G36120.1	291	1176
2	15165503	15166388	AT2G36120.1	291	1176
2	15107116	15107261	AT2G35960.1	177	322
2	15090854	15091016	AT2G35945.1	336	498
2	15090854	15091016	AT2G35945.1	336	498
2	15063211	15063493	AT2G35880.2	1668	1950
2	15065121	15065295	AT2G35880.2	623	797
2	15044691	15044800	AT2G35800.1	719	828
2	15044921	15045051	AT2G35800.1	949	1079
2	15045228	15045378	AT2G35800.1	1256	1406
2	14997120	14997359	AT2G35680.1	1194	1433
2	14998368	14998648	AT2G35680.1	478	758
2	14966762	14966867	AT2G35630.1	189	294
2	14966762	14966867	AT2G35630.1	189	294
2	14927536	14928080	AT2G35540.1	466	1010
2	14927536	14928080	AT2G35540.1	466	1010
2	14919052	14919215	AT2G35510.3	646	809
2	14913342	14913616	AT2G35490.1	279	553
2	14908776	14908913	AT2G35470.1	748	885
2	14870405	14870624	AT2G35330.2	1380	1599
2	14863203	14863365	AT2G35300.1	48	210
2	14775321	14775444	AT2G35060.3	3041	3164
2	14757333	14757464	AT2G35020.1	561	692
2	14746343	14746460	AT2G34970.1	108	225
2	14669371	14669612	AT2G34780.2	700	941
2	14655337	14655449	AT2G34730.1	1030	1142
2	14656081	14656734	AT2G34730.1	1774	2427
2	14656081	14656734	AT2G34730.1	1774	2427
2	14628140	14628317	AT2G34680.2	538	715
2	14583933	14584126	AT2G34640.1	377	570
2	14569027	14569222	AT2G34590.1	1254	1449
2	14532860	14533014	AT2G34480.2	687	841
2	14505206	14505555	AT2G34357.1	3717	4066
2	14476189	14476572	AT2G34300.1	504	887
2	14389989	14390129	AT2G34070.1	189	329
2	14377993	14378104	AT2G34040.1	1801	1912
2	14324777	14324948	AT2G33855.1	258	429
2	14317789	14318038	AT2G33845.1	227	476
2	14305317	14305520	AT2G33810.1	317	520
2	14305317	14305520	AT2G33810.1	317	520
2	14300964	14301146	AT2G33800.1	835	1017
2	14301789	14302013	AT2G33800.1	484	708
2	14280221	14280489	AT2G33770.1	2219	2487
2	14282776	14282904	AT2G33770.1	210	338
2	14282776	14282904	AT2G33770.1	210	338
2	14266585	14266721	AT2G33730.1	1283	1419
2	14266945	14267222	AT2G33730.1	782	1059
2	14267347	14267679	AT2G33730.1	325	657
2	14229858	14229994	AT2G33610.1	707	843
2	14220050	14220198	AT2G33580.1	2057	2205
2	14208211	14208452	AT2G33540.1	741	982
2	14208519	14208709	AT2G33540.1	484	674
2	14167593	14168255	AT2G33435.1	1780	2442
2	14167593	14168255	AT2G33435.1	1780	2442
2	14172934	14173114	AT2G33435.1	3909	4089
2	14156443	14156550	AT2G33410.1	455	562
2	14156755	14157403	AT2G33410.1	767	1415
2	14156755	14157403	AT2G33410.1	767	1415
2	14153491	14153678	AT2G33400.1	649	836
2	14151689	14151952	AT2G33390.2	541	804
2	14115014	14115245	AT2G33310.3	507	738
2	14115623	14115798	AT2G33310.3	227	402
2	14110872	14111080	AT2G33290.2	971	1179
2	14097601	14097812	AT2G33250.1	233	444
2	13960021	13960150	AT2G32910.1	538	667
2	13960510	13960678	AT2G32910.1	1027	1195
2	13916488	13916666	AT2G32800.1	37	215
2	13918592	13918984	AT2G32800.1	2141	2533
2	13918592	13918984	AT2G32800.1	2141	2533
2	13863807	13864540	AT2G32690.1	171	904
2	13863807	13864540	AT2G32690.1	171	904
2	13826578	13826742	AT2G32560.1	1090	1254
2	13788635	13788904	AT2G32480.1	1170	1439
2	13788635	13788904	AT2G32480.1	1170	1439
2	13788635	13788904	AT2G32480.1	1170	1439
2	13778510	13778675	AT2G32450.1	191	356
2	13778510	13778675	AT2G32450.1	191	356
2	13778972	13779481	AT2G32450.1	653	1162
2	13779647	13779775	AT2G32450.1	1328	1456
2	13700055	13700215	AT2G32260.1	1001	1161
2	13686699	13687069	AT2G32240.1	2238	2608
2	13686699	13687069	AT2G32240.1	2238	2608
2	13688254	13688482	AT2G32240.1	825	1053
2	13680650	13680962	AT2G32230.1	1011	1323
2	13666474	13666587	AT2G32170.1	79	192
2	13643986	13644104	AT2G32080.1	63	181
2	13598988	13599149	AT2G31960.2	5585	5746
2	13558678	13559104	AT2G31890.1	464	890
2	13538816	13539358	AT2G31840.2	227	769
2	13538816	13539358	AT2G31840.2	227	769
2	13530280	13530805	AT2G31820.1	515	1040
2	13530280	13530805	AT2G31820.1	515	1040
2	13528182	13528328	AT2G31810.1	1635	1781
2	13528182	13528328	AT2G31810.1	1635	1781
2	13519861	13520092	AT2G31790.1	1138	1369
2	13499655	13499823	AT2G31750.1	1350	1518
2	13499655	13499823	AT2G31750.1	1350	1518
2	13461663	13461836	AT2G31650.1	596	769
2	13392295	13392577	AT2G31410.1	351	633
2	13388939	13389164	AT2G31400.1	1691	1916
2	13389386	13389672	AT2G31400.1	1183	1469
2	13373367	13373576	AT2G31360.1	287	496
2	13322572	13322679	AT2G31260.1	2677	2784
2	13273686	13273802	AT2G31150.1	1157	1273
2	13271116	13271248	AT2G31140.1	495	627
2	13182285	13182393	AT2G30980.1	1299	1407
2	13182285	13182393	AT2G30980.1	1299	1407
2	13177887	13178269	AT2G30960.1	60	442
2	13177887	13178269	AT2G30960.1	60	442
2	13174719	13175068	AT2G30950.3	340	689
2	13143529	13143653	AT2G30880.2	1066	1190
2	13142240	13142427	AT2G30870.1	696	883
2	13139123	13139226	AT2G30860.1	242	345
2	13139921	13140126	AT2G30860.1	762	967
2	13045370	13045477	AT2G30620.2	440	547
2	13046122	13046329	AT2G30620.1	1106	1313
2	13037854	13038075	AT2G30600.4	575	796
2	13003102	13003319	AT2G30520.3	1548	1765
2	12998303	12998953	AT2G30500.1	1683	2333
2	12998303	12998953	AT2G30500.1	1683	2333
2	12980791	12981480	AT2G30470.1	2350	3039
2	12980791	12981480	AT2G30470.1	2350	3039
2	12980791	12981480	AT2G30470.1	2350	3039
2	12980791	12981480	AT2G30470.1	2350	3039
2	12980791	12981480	AT2G30470.1	2350	3039
2	12982369	12982602	AT2G30470.1	1843	2076
2	12973445	12973726	AT2G30440.1	764	1045
2	12975123	12975297	AT2G30440.1	1681	1855
2	12975123	12975297	AT2G30440.1	1681	1855
2	12937339	12937608	AT2G30360.1	1227	1496
2	12937339	12937608	AT2G30360.1	1227	1496
2	12925816	12926070	AT2G30320.1	1304	1558
2	12904345	12904460	AT2G30250.1	681	796
2	12897494	12897617	AT2G30230.1	441	564
2	12875609	12876022	AT2G30150.2	1051	1464
2	12875609	12876022	AT2G30150.2	1051	1464
2	12873123	12873326	AT2G30140.1	1016	1219
2	12838070	12838308	AT2G30070.2	2285	2523
2	12769250	12769392	AT2G29960.1	478	620
2	12750574	12750712	AT2G29900.1	832	970
2	12697477	12697681	AT2G29700.1	252	456
2	12680093	12680337	AT2G29660.1	1204	1448
2	12669324	12669523	AT2G29630.3	1881	2080
2	12644238	12644720	AT2G29550.1	1013	1495
2	12644238	12644720	AT2G29550.1	1013	1495
2	12645565	12645934	AT2G29550.1	124	493
2	12624781	12625042	AT2G29450.1	631	892
2	12625470	12625605	AT2G29450.1	186	321
2	12561619	12562085	AT2G29210.1	2265	2731
2	12561619	12562085	AT2G29210.1	2265	2731
2	12531396	12531621	AT2G29140.2	559	784
2	12490200	12490311	AT2G29080.1	2360	2471
2	12416111	12416771	AT2G28910.3	743	1403
2	12416111	12416771	AT2G28910.3	743	1403
2	12416111	12416771	AT2G28910.3	743	1403
2	12329574	12329934	AT2G28740.1	126	486
2	12329574	12329934	AT2G28740.1	126	486
2	12327058	12327176	AT2G28720.1	251	369
2	12300456	12300654	AT2G28671.1	254	452
2	12301044	12301287	AT2G28671.1	842	1085
2	12301044	12301287	AT2G28671.1	842	1085
2	12300456	12300654	AT2G28671.1	254	452
2	12300456	12300654	AT2G28671.1	254	452
2	12301044	12301287	AT2G28671.1	842	1085
2	12251826	12251981	AT2G28600.1	43	198
2	12132011	12132200	AT2G28370.1	254	443
2	12132011	12132200	AT2G28370.1	254	443
2	12087688	12087879	AT2G28310.1	1184	1375
2	12068511	12068641	AT2G28290.1	6400	6530
2	12068973	12069416	AT2G28290.1	6862	7305
2	12068973	12069416	AT2G28290.1	6862	7305
2	12024324	12024452	AT2G28200.1	385	513
2	11986734	11986885	AT2G28120.1	1048	1199
2	11960852	11961016	AT2G28080.1	1420	1584
2	11928541	11928792	AT2G28000.1	1359	1610
2	11918784	11919683	AT2G27980.1	319	1218
2	11918784	11919683	AT2G27980.1	319	1218
2	11902604	11902714	AT2G27950.1	920	1030
2	11866572	11866828	AT2G27860.1	171	427
2	11805670	11805890	AT2G27680.1	198	418
2	11781408	11781555	AT2G27600.1	513	660
2	11752669	11752789	AT2G27500.1	1182	1302
2	11745226	11745648	AT2G27470.1	456	878
2	11745226	11745648	AT2G27470.1	456	878
2	11684071	11684364	AT2G27310.1	979	1272
2	11678575	11678711	AT2G27290.1	635	771
2	11670249	11670479	AT2G27260.1	595	825
2	11612251	11612364	AT2G27170.1	2167	2280
2	11614611	11614808	AT2G27170.1	980	1177
2	11580223	11580444	AT2G27110.1	227	448
2	11575107	11575260	AT2G27100.1	1498	1651
2	11566868	11567100	AT2G27080.2	566	798
2	11546392	11546648	AT2G27050.1	462	718
2	11532951	11533064	AT2G27030.1	443	556
2	11518039	11518241	AT2G26980.3	188	390
2	11489894	11490352	AT2G26920.1	419	877
2	11475027	11475149	AT2G26900.1	1509	1631
2	11475027	11475149	AT2G26900.1	1509	1631
2	11473515	11473651	AT2G26890.1	721	857
2	11389478	11389761	AT2G26730.1	1181	1464
2	11389478	11389761	AT2G26730.1	1181	1464
2	11382366	11382600	AT2G26710.1	1001	1235
2	11341952	11342102	AT2G26670.1	405	555
2	11300451	11300833	AT2G26570.1	1073	1455
2	11301174	11301554	AT2G26570.1	1796	2176
2	11301635	11301948	AT2G26570.1	2257	2570
2	11270424	11270623	AT2G26500.1	247	446
2	11243475	11243756	AT2G26430.1	1075	1356
2	11220293	11220403	AT2G26350.2	105	215
2	11187930	11188129	AT2G26280.2	2260	2459
2	11187930	11188129	AT2G26280.2	2260	2459
2	11188268	11188372	AT2G26280.2	2017	2121
2	11170822	11170997	AT2G26250.1	1674	1849
2	11148066	11148301	AT2G26190.2	1556	1791
2	11133215	11133388	AT2G26140.1	1154	1327
2	11121335	11121494	AT2G26110.1	813	972
2	11112600	11113124	AT2G26080.1	1168	1692
2	11112600	11113124	AT2G26080.1	1168	1692
2	11112600	11113124	AT2G26080.1	1168	1692
2	11072317	11072468	AT2G25970.1	1376	1527
2	11059290	11059561	AT2G25930.1	347	618
2	11059290	11059561	AT2G25930.1	347	618
2	11042541	11042964	AT2G25900.2	1009	1432
2	11042541	11042964	AT2G25900.2	1009	1432
2	11042541	11042964	AT2G25900.2	1009	1432
2	11032319	11032475	AT2G25870.1	921	1077
2	11024997	11025191	AT2G25840.4	1300	1494
2	10971920	10972420	AT2G25730.3	532	1032
2	10971920	10972420	AT2G25730.3	532	1032
2	10955828	10956041	AT2G25720.1	50	263
2	10918260	10918360	AT2G25660.4	5276	5376
2	10918708	10918954	AT2G25660.4	4796	5042
2	10915296	10915719	AT2G25650.1	705	1128
2	10861810	10862099	AT2G25520.1	1143	1432
2	10848827	10848999	AT2G25490.1	1428	1600
2	10849431	10849610	AT2G25490.1	817	996
2	10831194	10831544	AT2G25450.1	112	462
2	10823105	10823961	AT2G25430.1	751	1607
2	10823105	10823961	AT2G25430.1	751	1607
2	10767638	10768019	AT2G25290.2	716	1097
2	10767638	10768019	AT2G25290.2	716	1097
2	10736633	10736963	AT2G25200.1	838	1168
2	10725951	10726220	AT2G25180.1	645	914
2	10723575	10723766	AT2G25170.1	3991	4182
2	10632936	10633108	AT2G25010.1	1167	1339
2	10633346	10633464	AT2G25010.1	1489	1607
2	10577291	10577512	AT2G24830.1	1051	1272
2	10576038	10576153	AT2G24820.1	925	1040
2	10567652	10567945	AT2G24790.1	714	1007
2	10559687	10559940	AT2G24762.1	515	768
2	10444940	10445417	AT2G24580.1	1018	1495
2	10444940	10445417	AT2G24580.1	1018	1495
2	10445519	10445650	AT2G24580.1	785	916
2	10428063	10428203	AT2G24550.1	1031	1171
2	10428303	10428459	AT2G24550.1	775	931
2	10428801	10428992	AT2G24550.1	496	687
2	10402169	10402435	AT2G24500.1	388	654
2	10391211	10391405	AT2G24440.1	137	331
2	10365412	10365540	AT2G24360.1	891	1019
2	10336804	10336953	AT2G24280.2	3572	3721
2	10327133	10327260	AT2G24270.1	2003	2130
2	10327133	10327260	AT2G24270.1	2003	2130
2	10327839	10327995	AT2G24270.1	1428	1584
2	10311768	10311890	AT2G24240.1	1287	1409
2	10267259	10267359	AT2G24150.1	249	349
2	10206111	10206218	AT2G23985.8	942	1049
2	10136926	10137068	AT2G23810.1	528	670
2	10127035	10127217	AT2G23790.1	373	555
2	10111888	10112016	AT2G23760.3	883	1011
2	10072624	10072841	AT2G23690.1	568	785
2	10063444	10063586	AT2G23672.1	380	522
2	10063444	10063586	AT2G23672.1	380	522
2	9996019	9996553	AT2G23460.1	555	1089
2	9996867	9997065	AT2G23460.1	1316	1514
2	9998739	9998911	AT2G23460.1	2695	2867
2	9990511	9990732	AT2G23450.1	795	1016
2	9977223	9977459	AT2G23430.1	421	657
2	9945858	9946046	AT2G23350.1	2100	2288
2	9904855	9905198	AT2G23290.1	835	1178
2	9904855	9905198	AT2G23290.1	835	1178
2	9858399	9858543	AT2G23150.1	236	380
2	9744551	9744697	AT2G22900.1	1254	1400
2	9705717	9705954	AT2G22800.1	264	501
2	9697554	9698442	AT2G22795.1	1368	2256
2	9697554	9698442	AT2G22795.1	1368	2256
2	9697554	9698442	AT2G22795.1	1368	2256
2	9698499	9699410	AT2G22795.1	400	1311
2	9637443	9637600	AT2G22670.1	630	787
2	9628724	9628886	AT2G22660.3	881	1043
2	9630496	9630911	AT2G22660.2	2270	2685
2	9630496	9630911	AT2G22660.2	2270	2685
2	9630496	9630911	AT2G22660.2	2270	2685
2	9630496	9630911	AT2G22660.2	2270	2685
2	9563671	9563781	AT2G22500.1	1070	1180
2	9526250	9526453	AT2G22430.1	1186	1389
2	9526250	9526453	AT2G22430.1	1186	1389
2	9505683	9505826	AT2G22400.1	1712	1855
2	9508651	9508800	AT2G22400.1	96	245
2	9499956	9500409	AT2G22360.1	981	1434
2	9499956	9500409	AT2G22360.1	981	1434
2	9426927	9427071	AT2G22170.1	919	1063
2	9426927	9427071	AT2G22170.1	919	1063
[truncated: 3,418 more rows]
